# Supplementary material for: Cell-type-specific Alzheimer’s disease polygenic risk scores are associated with distinct disease processes in Alzheimer’s disease
Source: Nat Commun. 2023 Nov 30;14:7659. doi: 10.1038/s41467-023-43132-2 (PMC10689816; doi:10.1038/s41467-023-43132-2)
Supplement: Supplementary file 4 — Source Data [file 41467_2023_43132_MOESM4_ESM.zip]

Archive with 10 entries (10 files):
- Fig01_25OCT2023.xlsx
- __MACOSX/._Fig01_25OCT2023.xlsx
- Fig02_ROSMAPresults_25OCT2023.xlsx
- __MACOSX/._Fig02_ROSMAPresults_25OCT2023.xlsx
- Fig04_A4results_25OCT2023.xlsx
- __MACOSX/._Fig04_A4results_25OCT2023.xlsx
- SFig01_25OCT2023.xlsx
- __MACOSX/._SFig01_25OCT2023.xlsx
- SFig02_25OCT2023.xlsx
- __MACOSX/._SFig02_25OCT2023.xlsx
