# Supplementary material for: Cell-type-specific Alzheimer’s disease polygenic risk scores are associated with distinct disease processes in Alzheimer’s disease
Source: Nat Commun. 2023 Nov 30;14:7659. doi: 10.1038/s41467-023-43132-2 (PMC10689816; doi:10.1038/s41467-023-43132-2)
Supplement: Supplementary file 4 — Source Data [file 41467_2023_43132_MOESM4_ESM.zip › Fig01_25OCT2023.xlsx]

## Sheet: Fig1b
Ex	In	Ast	Mic	Oli	Opc
FOXF2	DLX6	SLC14A1	SERPINA1	HOXD1	GPR17
RTP1	SP9	ZIC2	GIMAP7	ST18	COL20A1
OR14I1	DLX5	GJA1	S1PR4	FOLH1	CSPG4
LY6D	VIP	ZIC5	MS4A14	ABCA8	TIMP4
IZUMO3	LHX6	ETNPPL	NKG7	CNDP1	KCNG4
SLC22A9	SLC32A1	SLCO1C1	C1QC	SLCO1A2	FERMT1
SLC38A11	DLX1	PAPLN	CCR1	KLK6	GPNMB
CALHM1	CHRNA2	MRVI1	CTSW	SH3TC2	VCAN
TBR1	MEPE	SDC4	TREML1	CD22	PDGFRA
TYRP1	WNT16	GJB6	CST7	ITGA2	B3GNT7
MLIP	TAC1	TFAP2C	GZMB	MAG	TM4SF1
TPBG	GAD2	EMX2	PRF1	OPALIN	NEU4
GPR55	NR2F2	APLNR	SIGLEC8	TMEM235	SMOC1
NEUROD2	TAC3	SELENBP1	CD7	ERMN	COL9A1
MSC	PRLHR	MT1G	FGFBP2	MOBP	HAS2
GPR6	NPPC	ANGPTL4	MNDA	NKX6-2	BEST3
TESPA1	CALB2	SIX3	TREM2	ADAMTS4	CACNG5
CARTPT	DLX2	NFATC4	RNASE6	LRP2	STK32A
KLK7	GRIP2	RANBP3L	MPEG1	MYRF	HMX1
CBLN2	NKX6-3	S1PR1	RNASE2	TMEM125	LHFPL3
KCNV1	PVALB	MLC1	GZMH	PPP1R14A	ONECUT1
NPTX1	SP8	P2RY1	MS4A6A	SLC5A11	MEGF11
PRSS16	FST	PRDM16	NCF4	IP6K3	CRISPLD2
NEUROD6	VAX1	AQP4	TAL1	MOG	SNX22
SV2B	PTHLH	OTX1	CX3CR1	CLCA4	KLRC4-KLRK1
ADCYAP1	SST	IGFN1	RGS1	ANLN	MYT1
MCHR2	C18orf42	FAM189A2	C1QA	NIPAL4	BCHE
LYPD8	SHISA8	ACSBG1	FCGR1B	GREM1	GALR1
SATB2	PNOC	ENTPD2	LILRB1	RNASE1	SPSB4
ONECUT2	MYO5B	VIM	C1QB	ASPA	SAPCD2
FGF5	IGF1	GRIN2C	FCGR3A	GPIHBP1	BAMBI
DRGX	SLC35F4	SLC39A12	KLRF1	CARNS1	TMEM100
TNNT2	NXPH2	ID4	RGS18	GPR62	SEMA5A
SLC22A10	ELFN1	RASL12	RUNX3	ENPP2	OLIG2
CNGB1	ANKRD34B	BBOX1	CD163	LDB3	MROH9
ABCC12	C8orf4	FGFR3	FGD2	GPR37	ASIC4
BTNL9	HGFAC	EFEMP1	FCGR1A	TMEM98	FZD9
ZBBX	CPLX3	F3	CCL4	TMEM144	INSC
ULBP2	RELN	SLC7A11	IKZF1	CLDN11	RUFY4
TWIST1	ANK1	GLI3	SLAMF6	SMIM5	NKAIN4
KCNS1	NMU	GFAP	IL1B	SLC45A3	TTC16
EMX1	BTBD11	EMP1	CASP1	ADAMTS14	KCNJ16
ISLR	CRH	TMPRSS3	TLR2	FAM107B	C1orf106
SLC17A7	PRRT4	LPIN3	CD86	LPAR1	SULF2
RPRML	KIT	SLC13A5	PTPRC	NMUR2	PLAT
GPR26	GJD2	BMPR1B	SRGN	PRR18	PCDH15
C1QL3	RGS8	ID3	CSF3R	CERCAM	BTBD17
ANKRD62	NDNF	STON2	SYK	SLC31A2	TNR
NRN1	CXCL14	MXRA8	FOLR2	S1PR5	OLIG1
KIAA1211L	CDCA7	CYP4F11	SIRPB2	TRPV5	MDFI
PTPN3	TACR1	RGR	GPR65	TF	ANGPTL2
SLC17A6	PCDH18	AGT	S100A11	CA14	CALCRL
TINAG	DCN	ZNF98	TYROBP	CDC42EP1	CHAD
GAL	GAD1	AEBP1	PLD4	SCD	PTPRZ1
DNAJC5G	RGS5	PYGM	CD2	LRRC63	GPC2
ANO3	ZNF385D	COL5A3	FLI1	RNF220	APOD
NRGN	GPR149	GLI1	S100A4	GJC2	CREB3L1
C1orf115	RAB3B	HPR	CD69	CDH19	PLEKHH2
COL10A1	TRPC4	ACBD7	FCER1G	NINJ2	TEK
HTR2A	LYPD6B	RGS20	FCRL6	CLMN	FBLN2
FHL2	SIAH3	YAP1	LYL1	CPB1	CLDN1
IPCEF1	BMP6	CHI3L1	CMKLR1	PALM2	CMTM3
SLN	NPY	NTSR2	CLEC7A	CAPN3	SPC25
PCSK1	LGI2	ID1	CYBA	CYB5R2	INHBA
IQCF3	SLC17A8	LGALS3	HLA-DRA	UGT8	ITGA8
CCNO	NRIP3	PPP1R3C	CCL3	TRIM59	CACNG4
ENC1	SYNDIG1L	SOX9	ODF3B	MAL	SOX4
SMIM24	C1QTNF2	ADAMTSL5	AIF1	PIEZO2	ASCL1
NGEF	RPP25	C16orf89	TNFRSF1B	HMSD	VSX1
ADAMTS3	SULF1	SYPL2	LST1	HHIP	PROM1
SLC30A3	PCP4L1	OAF	P2RY13	CTNNA3	NTN1
VWA7	NDST4	PRODH	ITGAX	TP53TG5	XYLT1
LRRC10B	PRSS56	PLA2G5	CD74	FA2H	AFAP1L2
GCNT4	CRHBP	LAMB2	CD33	TMEM171	EMILIN3
CTXN1	MAFB	LFNG	CD84	BOK	GDF6
CTXN3	THSD7B	RLBP1	SCIN	CA2	PHLDA1
SSTR3	PKP2	PAX6	CLEC2B	KEL	TRAF4
SDR16C5	PENK	IGFBP7	CSF1R	HSPA2	EPN2
ROS1	KCNAB3	EZR	TNFSF10	CDK18	SIM2
SLC6A7	RND3	PHYHD1	FPR3	MBP	LUZP2
HABP2	EYA4	DDIT4L	ACY3	VRK2	KANK4
STYK1	LRRC38	PBXIP1	ANKRD22	TMEM63A	KIF19
GRM2	GRIN3A	SLC1A2	CYTH4	PLEKHH1	RHBDF1
PRB1	CAMK2N2	EYA1	APBB1IP	POU2AF1	ASB5
PRDM8	ANO1	TPD52L1	FCGR2A	PRIMA1	AMZ1
FSTL4	GRIP1	SLC25A18	HLA-DRB5	CNTN2	PXDN
BDNF	HRH3	TRIM29	ADAM28	NGFR	EMILIN2
MAL2	C10orf82	MT1M	NCKAP1L	HSD17B3	GDNF
ITPKA	ACADL	RAB34	GPSM3	CNP	ACAN
ZDHHC23	SAMD5	CCDC8	PIK3R5	SEPP1	BLM
SLC22A8	ENTPD3	CD38	ARL11	SEMA3B	CHST9
RXFP1	KIRREL	PAMR1	S100A9	DAAM2	STK32B
OLFM4	KMO	ALDH1L1	HLA-DQA1	CRYAB	BCAN
ITGA11	AMH	FAM181A	RHBDF2	CLDND1	ALDH1A3
SOSTDC1	SPHKAP	IL33	RASAL3	EFHD1	ZCCHC24
GLRA3	CACNA2D2	CGNL1	GPR84	LDLRAP1	DNAH11
ATP4A	SLC5A8	PLIN4	CD48	EVI2A	WSCD1
MS4A8	FAM19A4	HPSE2	CEACAM21	LAYN	KIAA0040
SLIT3	HAPLN1	RNF43	IRF8	PLEKHG3	CCDC50
CYP1B1	SHH	EPHA2	TRIM38	ADAMTS18	MMP2
EGR3	FAM43A	RNF182	SUSD3	PTRF	ADAMTS9
HTR3B	LBH	ITGB4	LAPTM5	C21orf91	SPRY4
SYT7	KCNS3	ACSS3	HAMP	PLA2G16	ATP10B
ALS2CL	PPP1R1C	GNA14	S100A8	CDKN1C	KIF18B
FAP	PTCHD4	LPAR3	MS4A4A	AIF1L	AZGP1
TRIM17	NPR3	A4GALT	HLA-DOA	KIF6	KAT2B
HTR1F	ARL4C	NWD1	CD300A	CAPN13	SOX10
CFC1	CYP26A1	ACKR3	HCST	CDH1	AGMO
CAMK2A	ST8SIA2	GEM	CLIC1	PAPL	PRTG
DIRAS2	SLC27A6	MT1E	CYTL1	PCSK6	CLEC14A
LZTS1	INPP5J	ARHGEF26	FGL2	KCNJ2	RARRES2
ANKRD33B	PTGFR	FAM167A	C3	ARSI	COL11A1
EGR4	CYGB	SDS	CD37	PI16	PLLP
FUT1	TSPAN2	GPC5	PLEK	SPATA22	CDCA7L
GPX3	CNR1	EVC2	GNLY	PLD1	S100A16
SH3RF2	SCN7A	SLC7A10	DOCK8	GALNT6	BMP8B
CHRNA1	ASS1	COLEC12	TBXAS1	TTYH2	KLHL1
OLFM3	CCNJL	ADIRF	TRAF3IP3	PIP4K2A	GSG1L
COL24A1	BMP3	TRIL	SAMSN1	KCNH8	LDLRAD3
HSD11B2	KCNC2	AQP1	GIMAP8	FRMD4B	WFDC1
PRTN3	KCNK3	FGFRL1	SH3TC1	BTBD16	FAM84B
TDRD1	FAM131C	FXYD3	SIGLEC10	C10orf90	CHST8
BHLHE22	PLCXD3	SOD3	HLA-DMB	ABCA2	TSPAN11
NIPAL2	C8orf34	ACSS1	FYB	TMC6	VAX2
EFCAB1	PDGFD	ELOVL2	TBC1D10C	RASGRP3	DBX2
NELL2	BCL11B	CDC42EP4	SLCO2B1	TYMS	LPL
VIPR1	TOX3	ATP1A2	BLNK	NDE1	HIP1
BMP4	KIAA1024	GLI2	GZMA	POLR2F	LIMD1
CCDC68	NXPH4	TNFRSF11B	INPP5D	CHRM5	LYPD1
IGFBP2	VWC2	PPP1R3G	SIGLEC9	HAPLN2	ATP2C2
STX1A	CHRNA7	RYR3	SP100	SLC44A1	NAT16
SYNPO	ZNF804A	LRIG1	WDFY4	PRR5L	CA10
PTK2B	ATG9B	BAG3	OLR1	CDC42EP2	VIPR2
RTN4RL2	LRRC39	RHOJ	HCLS1	CD9	CDKN2B
RTKN2	SV2C	NHSL1	SELPLG	FAM124A	BCAS1
METTL21C	FSTL5	FBLN1	CLECL1	TRPM6	LINGO3
PYDC1	QRFPR	FAM107A	CD93	NDRG1	FGFR1
CADPS2	ADRA1D	MT2A	IL7R	RBP7	SEMA3E
PRSS3	GRIN2D	CA12	GPR183	TMEM165	PRRX1
RHEBL1	NPNT	FGL1	HLA-DPA1	ADAMTS1	FABP7
CPNE4	EDNRA	HES1	STAB1	DNAJC22	SOX13
ICAM5	KLF5	WIF1	HMHA1	MAN2A1	MEX3A
GDF7	NGF	GAREML	LILRB4	QDPR	PRKG2
GNG13	MYO16	ZNRF3	CD14	DYSF	EHD4
SLC6A20	TENM3	TLR4	VNN2	VWA1	MAP3K1
HPCA	NPAS1	PLIN5	PARVG	HPN	HRASLS
PTGS2	CIB4	ITPKB	SLFN12	SGK2	CHST14
GRASP	GDPD5	ADORA2B	MFNG	SLC35D2	RHOC
CIDEA	RGS16	SAMD11	DOK2	PXK	APCDD1
GAP43	AARD	RFX4	CYTIP	PDE1C	AOX1
SERPINF1	MYO1B	CRB2	SLC11A1	CREB5	GFRA1
TDO2	ABI3BP	SPON1	EBI3	TMTC2	CTSO
SLC22A18AS	TRPC7	LAMA1	TNFSF8	MYO1E	TMEM132C
KIF17	FLT3	GLUL	TCIRG1	ELOVL1	NKD1
RAMP3	SNRPN	SPATC1	TYMP	AMER2	PRRX2
KCNA4	SFRP1	PDGFRB	LY86	RHOU	ADAMTS7
CYP26B1	WFDC2	IFITM3	ICAM2	ENPP6	PCDHB15
PDP1	CHRM2	KIAA1161	TMEM119	SUN2	MGARP
DDN	HTR7	ITGA6	GIMAP4	SPINT2	RTKN
TRIM54	ADAMTS20	SLC4A4	HCK	CLIC4	LAMA4
C3orf80	ADAMTS5	SLC1A3	MILR1	TSPAN15	PMP2
KRT17	PTPRM	CLDN10	SLC15A3	FLNC	PRSS48
KIAA1257	SYNPR	HES5	NCF1	CPM	SLC22A3
FXYD7	FBN2	PHF21B	LPAR6	FAM222A	DSCAM
NWD2	KCNAB1	METTL7B	IL10RA	LGR5	ARHGAP42
GLP2R	NECAB2	MROH7-TTC4	CASP4	SYNJ2	ZNF462
LDB2	FREM1	PLSCR4	KYNU	DOCK5	C6orf118
KCNG3	MYOZ3	LCAT	TMEM156	CBR1	PXDC1
CDC6	BEST4	EMILIN1	FCGBP	C10orf128	RAB3IP
CA4	GALNTL6	ALDH1A1	PTGS1	EFNA1	CHST11
ADTRP	ANKRD55	S100A1	IL4R	ADA	SCRG1
CACNB3	ZNF536	C16orf74	PLAC8	FRK	LRRN1
NEFM	STAR	GPT	ITGB2	PRUNE2	RAB31
RALYL	HPGD	FAM198A	HIST1H2BG	PHLDB1	SOX21
CLSTN2	CDH7	CTSH	ABI3	GLDN	CNTD2
NECAB1	TRIM67	ACACB	TGFBR2	ERBB3	ARHGAP10
PHYHIP	OTOF	OPLAH	PIK3CG	ADIPOR2	C1QL1
MFSD4	2023-03-11	SDC2	IRAK3	SH3BP4	C1QL2
GPR88	AMOTL1	CYP11A1	RGS10	NEK3	AKR1C3
FAM163A	DIRAS3	FGF2	P2RY6	DAPK2	TGFA
CABP1	ZNF385A	S100A13	LGALS9	DNAH17	ZNF300
GRB7	OSTN	EDNRB	MRC1	SPP1	COL9A2
ARNTL2	IGLON5	SLC7A2	TNFAIP3	DFNB31	DISC1
VWA3A	SLIT2	ITGA7	ALOX5	2023-09-04	BMP2
SH3GL2	ADARB2	PDLIM3	P2RY12	TMTC4	PCOLCE2
CCDC177	SOX1	LIX1	PYCARD	MCAM	GYPC
IL1RL2	CNTN5	WDR49	CARD16	KIAA1755	PODN
PHLDA2	GRIK1	AHNAK	CD68	PDE8A	NT5E
CDH22	TOX2	CASP7	ARHGAP25	TFEB	GALNT3
RFPL2	ELAVL2	FZD8	TMC8	CPNE2	SDC3
RASL11B	SMOC2	HKDC1	A2M	PLEKHB1	HAP1
KRT31	LYPD6	ABCC9	MYO1G	CMTM5	TPCN2
B4GALNT3	PIP5KL1	GPAM	ITGAM	RFFL	RIN2
BAIAP2	SLC10A4	STK33	SLC2A5	RHOG	ALPL
COL5A2	PAWR	SOCS3	TNFRSF13C	GLIPR2	GALNT13
TRABD2A	SOX11	GATSL3	B3GNT5	CD55	TANC1
DRD1	THSD7A	IZUMO4	HSPA6	TMEM140	KCNIP1
SMCO2	SLC6A1	MMP28	LPAR5	MAP6D1	MATN2
DPYS	KCP	PREX2	AREG	ARRDC2	UST
CRYM	ZMAT4	PPIC	TLR5	GLTP	CSPG5
CCDC108	VSTM2A	PARD3B	TSPAN32	TMC7	TRIM62
DNAH6	CPLX1	GABRG1	TBX21	SHC4	SOX8
NPFFR2	RAB3C	PLTP	IRF5	HSD11B1	ATOH8
ACTN1	SCARA5	FZD7	PIK3AP1	DOCK10	IFI44
PDYN	NXPH1	SLC9A3R1	ARHGDIB	AFMID	SEZ6L
NPY1R	POSTN	TTPA	HMOX1	HFE	SLC19A3
SYNPO2	FGD5	FXYD1	TFEC	EDIL3	OXTR
NEFL	COL25A1	SPX	LCP1	THBS2	DGKG
LMO4	KIAA1217	ROBO3	RCSD1	CHADL	NOS1
HAS1	KCNG2	TGFB2	HLA-E	SVEP1	NKX2-2
EPHA4	PROX1	RAPGEF3	IL18	LLGL2	HIP1R
SLC8A2	FBLN7	NPFFR1	IFI44L	TPPP3	KIF13A
TESC	ERBB4	CCDC80	GBP2	ENOSF1	SELV
PALMD	RBMS3	KCNN3	RBM47	SPSB1	LIMS2
ISLR2	F2R	HEPN1	FAM177B	FAXDC2	BMP7
RHOV	SLC9A2	CABLES1	SIGLEC1	CR1	COL4A4
ZNF184	MAF	PDLIM4	SLC1A5	TJAP1	PPFIBP2
CREG2	DERL3	ACOX2	PALD1	CSRP1	DDX60
CERKL	CITED2	PON2	BIN2	MND1	TMC2
DPP4	PRDM1	PHKG1	ARRDC5	MUSK	CMYA5
GABRA5	KCNH2	VASN	SERPINE1	SYNGR2	2023-03-10
RASL10A	KIAA1211	SCARA3	CLEC9A	PHLPP1	PID1
NRG1	RET	CACHD1	HHEX	TMEM123	NEDD4
CHN1	UBASH3B	ERBB2	STX11	SYNE3	OAS3
SLC22A24	MFSD9	PITPNC1	CARD11	BCAS1	EPAS1
TNFRSF11A	ROBO2	GRAMD3	SLFN12L	CCP110	EPB41L4A
RGS14	DGKD	SHROOM3	DPEP2	PLCL1	ERBB3
GDA	PRELID2	ASB4	OLFML3	TTLL7	IL1RAP
SMYD1	CNTNAP3	ACOT11	TLR1	ARHGAP23	MPPED2
NGB	ASPM	EPHX1	MSR1	GAL3ST1	CHD7
TCERG1L	HCRTR2	FKBP10	HLA-DRB1	FAM69C	ALK
LCN15	LRRC16B	SLC16A9	RHOH	GSN	ARHGAP31
RTN4R	CRABP1	HSD17B6	TNFRSF10D	RASSF2	THBS2
TMEM155	CNTNAP3B	CD109	NOD2	HIST1H2BB	LOR
GFRA2	ANGPT1	STOX1	CPVL	PIK3C2B	WNT7B
RFTN1	SDK1	PSD2	RAC2	PMP22	GNG12
UNC5A	GRM4	CD44	LPCAT2	ERBB2IP	GAL3ST4
AKAP5	SEMA4G	RAB13	TNFAIP8	ZNF536	SLC1A1
SSTR2	ARHGAP28	TLCD1	HIST2H2BF	PRCD	MMP16
ART3	CNTNAP2	SMTN	CIITA	BEST1	LRRC4C
SOHLH1	CMTM8	SALL3	F13A1	HEY2	CCND1
MAST3	PAM	MGST1	CCL5	SLCO3A1	PDPN
KIF12	CLMP	NUPR1	MYO1F	UNC5B	TMEM154
C4orf22	ITGA1	SFXN5	LAIR1	FRYL	SOX6
GALNT9	CLEC4G	GMPR	LSP1	PLLP	SLC24A3
DAW1	FAM43B	PLXNB1	DENND2D	UACA	CHST3
OPN3	PIK3R3	SNTA1	ALOX5AP	CCDC122	FAM46A
IQCJ-SCHIP1	VWC2L	MFGE8	CASP10	OR7A5	PDZD2
PLK2	NEFH	THSD1	CD4	CCNE2	DSEL
NAGPA	LRP8	MERTK	ARHGAP15	FGFR2	PLEKHF1
REM2	GNG4	FAM151A	FLVCR2	CAV1	SPATA9
KISS1R	USP44	EYA2	C3AR1	TMCC3	NAV1
FAM153B	SCRT1	TEAD3	KCNMB1	NCKAP5	APOL6
PRKCG	GABRG3	GLIS3	DUSP27	SEMA4D	ATP13A4
AQP9	XKR4	TNC	SAMD9L	IQGAP1	ABTB2
SCN3B	KCNC1	RGL3	UCP2	GPRC5B	PYGL
DOC2A	COL12A1	SLC15A2	ZNF812	ATP6V0D2	SLC35F1
SOWAHA	LAMA3	RHPN2	FPR1	KIF13B	HERC5
ADAMTS16	ADAM33	ACSF2	SLA	CNKSR3	TMEM133
FKBP1B	KLHL14	TCF7L1	LCP2	ANKRD18A	CMTM5
CA11	VWA5A	GRTP1	FAM129A	MTUS1	TNK2
KCNK4	SLC44A5	PAQR6	TGFBI	CUEDC1	SCD5
B3GNT2	NYAP2	CNPY1	ITK	NKAIN1	DLL3
PKD2L1	SGCZ	LCNL1	PYHIN1	RGCC	ZFPM2
HS3ST2	PLCH2	SH3BP2	ALPK1	AATK	CASKIN2
KLK5	HCN4	NDRG2	FXYD5	EFS	GALNT10
TMEM233	SLC7A8	HEPACAM	AOAH	HIPK2	PDZRN4
FNDC9	EPHA6	HGF	IFITM2	ELMO1	MDK
GJC1	ADCYAP1R1	SLC44A3	NFATC2	TCP11L2	C3orf70
KCNJ9	C15orf59	MYBPC1	CFD	DPYD	HTRA1
RGS4	ST8SIA4	CDC14A	SAMD9	C1orf198	TM6SF2
WNT2	EPHA7	RGMA	SLC17A9	LLGL1	THBS4
HRH2	SMIM17	KCNE4	HIST1H2BJ	AMOTL2	LRRK2
CAMK1G	BSPRY	HIF3A	ARHGAP30	JAM3	EMP2
HOPX	BEND4	STOM	CXCR4	LPGAT1	BRINP3
SYT5	ISYNA1	CCL2	TNFRSF10C	SLAIN1	COL9A3
C17orf96	CDC42EP3	PON1	GIMAP2	RYBP	ADAMTS17
KCNS2	GPR176	FAT1	GRAPL	SLC24A2	MMD2
KCNK9	DNAI1	NCAN	S100Z	MAP7	NOVA1
MEIS3	KLHL5	LRP10	LYN	AZGP1	DOCK1
CAMKK1	ANKRD50	MSX1	CH25H	LRRC1	DHRS12
ARPP19	SYCE1L	GADD45G	MX2	RCAN3	ADAM12
CAMKK2	TRIM7	PRSS35	MMRN1	FAT4	PON3
NNAT	ADRA1B	SLC30A10	KLRB1	APOLD1	BEND7
CCDC3	PLD5	ATP1B2	PRAM1	ARHGEF37	SUSD5
TEX29	CIB2	CST3	SYTL3	RTKN	S100B
B3GNT4	VAV2	RBPMS	IGSF6	GPD1	ZHX2
KRTAP5-11	MYO3B	NKAIN3	DOCK2	PTGDS	NTNG1
KCNH3	SRL	COPZ2	PARP15	SLC6A12	GAL3ST1
TMSB10	SERTM1	HILPDA	IL21R	CERS2	RAMP1
DGAT2	FRMPD1	WFS1	PGM5	PSEN1	EBF4
ABO	HUNK	KCNJ10	KLF2	IPO13	SH2D4A
RIMS3	GRIA1	HS3ST3B1	LILRB3	CNTNAP4	CRISPLD1
OPRL1	SPTB	VEGFC	LIPG	SOX10	MARCKSL1
KIAA1462	TSPAN9	A2ML1	NCF2	PAQR4	TMEM45A
WASF1	KCNH6	LRRC3B	LRRC25	FGF1	CREM
MPP4	2023-03-04	COLCA2	LY96	TNFAIP6	AGAP1
OLFM1	ADCY8	VAV3	BNC2	PHF19	ETV5
CA7	MTRNR2L8	TNNT1	STXBP2	COL9A3	NXPH1
SH2D5	GRIK3	ATHL1	EPSTI1	PRKCQ	ZDHHC14
SLC7A4	TMEM26	DDR2	DEF6	PDE4B	CTHRC1
KCNJ8	SCG2	IL17RB	KLRC1	CYP27A1	ANXA10
TMPRSS7	RXRG	FOXO1	HLA-DPB1	FAM126A	COL8A1
SYT4	MAGEL2	ZIC4	AMICA1	DEPTOR	RTP5
CCKBR	SLC4A3	C10orf131	HPGDS	ATG4C	DCC
KCNH4	CYYR1	ANKDD1A	LILRB2	LIPE	RDH10
GULP1	PODXL2	SMOX	EVI2B	CHN2	RAMP2
ANKRD18B	H1F0	METTL7A	ZBP1	PACSIN3	UHRF1
ADAM7	ALDH1B1	BOC	ATP8B4	TPRN	CFTR
GYPB	GRIK2	TMC1	MAP3K8	LARP6	RBP1
PDE1A	SNCG	TTYH1	FAM60A	MYO1D	APBB2
LIN28B	EYS	NBPF10	KLHL6	LITAF	TRIB2
AP1S1	PPARG	ZNF423	HLX	RFTN2	C4orf19
C2orf40	N4BP3	MICALL2	CPED1	ZNF488	ABHD2
SGPP2	FLRT3	FSTL1	SLFN11	SLC25A13	CD82
COL26A1	ZPBP	TP53BP2	TAGAP	KIF19	SNX33
RHOBTB2	RUNX2	C1orf54	PRKCH	SH2D6	SLC5A9
NDFIP2	CPNE6	LGI4	GPR132	FAM102A	ETV1
KCNB2	SPOCK3	AHCYL1	CD53	SH3GL3	PBX3
CPNE9	LURAP1L	LOXL1	BATF	FRMD5	DDR1
ADAMTS8	PIP5K1B	PLCD1	TMIGD2	SLC4A2	TMEM163
NPAS4	NRIP2	GPR37L1	IL32	QKI	ATP13A5
GPR63	PNPLA5	IQCA1	SELL	BIN1	LECT1
PKDCC	TRPC3	PGAM2	TG	GNAI1	MASP1
FAM101B	PRR16	FAS	TMEM106A	DPYSL5	FHDC1
GRM1	RGS12	MCC	ADCY7	PHGDH	GPSM2
SCN4B	SLC29A4	NR2E1	SPTLC3	TMCC2	FIBIN
SPTSSB	ATP1B1	CD40	HK2	TBC1D2	NSUN7
TNFRSF18	TMEM74B	RFX2	LAT2	APLP1	SCN9A
HBA1	HCN3	MSI2	MYOF	CDK19	GPR37L1
LAMB1	DNER	TULP3	ADAP2	LRIG3	FSIP2
CHGA	GALNT14	MRO	RUNX1	MOB3B	MPZL1
VSNL1	VSTM2L	MICA	BMF	C18orf54	KIF26B
HBQ1	PDGFRL	TGFBR3	DHRS9	GAB1	ADAMTS6
MKL2	CD24	KREMEN1	ARPC1B	FMO4	GRID2
RIN1	UPP1	TMEM176A	SLC37A2	SOX8	USP24
TGFBR3L	OPRK1	PLEKHG1	BST2	C1QTNF3-AMACR	GPR156
2023-09-05	CCDC136	WWC1	ABCC4	GRM3	PTN
PRKCB	KCNJ12	TMBIM1	CASS4	ATAD3C	DPYSL3
ASB18	SEZ6	SORCS2	RIN3	LIPA	SMIM3
YWHAH	CRTAC1	NBPF14	CASP8	INF2	COL15A1
PCP4	FNDC5	INHBB	PLCB2	HS3ST5	TMEM196
SNN	ANO4	LCTL	FGF20	TACR3	COL4A3
KIAA1549L	CCDC184	SMO	RGS19	VEZF1	ASIC1
PRB2	ROBO1	LGR4	B4GALT1	ST3GAL4	UGDH
DHRS7C	GABRB2	SEMA3D	PTAFR	COLGALT2	RGCC
STEAP1	GREM2	NOTUM	TES	RASAL1	CSMD2
TMEM212	IGFBP3	ZIC1	DAPP1	SPOCK3	EFS
EPHX4	UNC13C	SLC6A11	IKBKE	MEIS1	COL5A1
CALHM2	CLEC2L	SULT1C4	UNC93B1	SEMA6A	ARRDC4
THEMIS	B3GALT1	SERPINH1	TRIM22	HDAC11	KANK1
HTR1E	C11orf63	MGAM	TLR10	DIP2B	MALRD1
RYR2	CALB1	CSF1	CTSC	CDKN2A	TNS3
PTH2R	CDH9	CLYBL	PLA2G4A	MYLIP	PDLIM5
OPRM1	KCNIP2	GLUD1	PECAM1	LSS	ABHD4
KALRN	ATP1A3	AHCYL2	CMTM7	CHST6	HFM1
CCDC175	GNAL	DTNA	FGR	PALM2-AKAP2	SPATA6
NOV	DKK1	FAM181B	IFI16	H2AFJ	LMO1
MAS1	FBLIM1	OSMR	ST6GAL1	CPOX	EIF4EBP1
ZBTB18	MPPED1	TUBB2B	ADRB2	SLC12A2	TACC2
TSHZ2	OPRD1	PTGDS	VAV1	PAIP2B	FAM196A
LHFPL5	NRXN3	F10	FGD3	YPEL2	EMID1
PDE2A	ABCG4	CPT1A	PIK3R6	SEMA3C	PYGO1
SERTAD4	PTTG1	NOTCH2	TLR3	KLHL32	AFAP1
SPEF1	RIMS4	PARD3	CLEC5A	SHROOM1	SOX11
KCNJ4	C7orf72	RERG	DENND1C	UNC5C	VANGL2
GPR150	SLCO5A1	SLC38A3	TGFBR1	SLC48A1	USP54
TMEM244	MYB	SERPINI2	GBP3	GALNT15	ZFP69
FAM19A1	ANKRD29	FREM2	KCNJ5	PAQR8	C1orf226
TNFRSF25	INPP4B	ENO3	MMP14	SGK1	IGSF9B
PRKAR2B	PLXNA4	PTPN7	P2RX1	MKRN3	C8orf86
OPN4	COL4A2	DNAH7	KCNK13	LZTS2	SLC40A1
TWIST2	COL21A1	SLC25A48	SP140L	MVB12B	FGF11
KCNK1	FGF18	HSD3B7	TMEM71	ARAP2	SLC2A10
PTGER3	CORO6	NQO1	RREB1	MEGF10	SORCS3
HYAL3	SMIM18	PON3	ITPRIP	TMPRSS5	HNF4G
SNED1	GABRD	TRPM3	C5AR2	DUSP10	HPD
F12	RANBP17	MYO10	CD52	SEC14L5	SH3D19
GPAT2	TNFAIP8L3	ACAA2	ACPP	KCNMB4	HIF3A
RCVRN	GREB1	LRRC16A	LEF1	CHST3	ISG15
DMTN	PLCH1	PPP1R1B	GMIP	KNOP1	NLGN1
LRRC2	OSBPL3	CYR61	PRRG4	FAM196B	WWP2
CUX2	OSBPL10	C1R	SIPA1	PLIN3	ZNF730
TRIP13	SLC26A4	SARDH	CLEC17A	CDR2L	EEF2K
FAM110C	COL4A1	BHMT2	TMPRSS4	TESK2	CCDC146
RGS6	LAPTM4B	FGD6	RNF144B	COL9A2	TNFAIP6
RFX8	TIAM1	TRDN	ITGA5	SETD9	DPP6
SNCA	MTRNR2L3	FBXL7	NLRP3	GREB1L	DDX60L
DMKN	CHRNA6	GRAMD1C	CTSS	CYP2J2	NUPL2
POPDC3	NSG1	IMPA2	C10orf11	CLDN15	TP53I3
GPR68	LRRTM1	IL20RA	CLEC19A	USP54	ZFP37
RBP4	KCNJ3	FGF11	C10orf128	PPP1R36	CHL1
PDE1B	GUCY1A3	SNTB1	DOK3	TLL2	LIMA1
ACE	ADAMTS6	PPP1R3D	ARHGAP24	PTP4A2	ARHGEF38
PTPRQ	FLT1	TMPRSS5	PSTPIP2	NT5DC1	ZNF469
EGFL7	TIMP2	FGFR2	CAPG	TJP2	MYOM1
PNMT	FAM78B	CALCB	PATL2	CD82	CECR2
AMIGO2	ZIM2	SSPO	SKAP1	IFIT3	LMCD1
PFN2	ZNF703	TCF7L2	MCM5	HIST1H2AC	PYCR1
TMIE	GPR12	MSI1	OAS1	SIK3	WIPF1
SEC16B	MTRNR2L1	SLC15A5	RAB20	SLC6A9	NME9
CASQ1	IGSF3	FIBIN	PLXDC2	DOHH	KCNH8
LRRC55	RIMBP2	C10orf54	PARP14	FUT8	ZEB1
FBXL16	BIRC3	SASH1	ALOX15B	PEX11G	PDE9A
BASP1	ALDH5A1	ROM1	IER3	FCHO1	FAM110B
BSN	GRIN2B	GPRC5C	TMEM173	NUDT1	SAMD4A
HIPK4	ERICH2	ENHO	GSDMD	ABHD17B	IL17RB
TOLLIP	HCN1	INPPL1	CD58	SYPL1	PCDHB4
RBFOX3	KCNQ4	EGLN3	ZC3HAV1	ZIC1	PARD6G
ST6GALNAC5	SV2A	CTF1	MRC2	HIP1	ZFHX4
SEMA3A	FGF9	AGTRAP	FAM26F	SGK3	PELI2
KCNQ5	DOK6	TBC1D10A	HSH2D	DNAJC6	CXCL16
ZNF831	ADAMTS15	TRIP6	DENND3	TRPM1	SOX1
CDK5R2	NYNRIN	DIO2	KCNE3	SLC22A15	AASS
CBLN4	C1QL1	TBX6	HK3	KIF25	MYD88
PPL	IGFL4	MASP1	PTPN6	MARCKSL1	KCND2
TDRD9	DHFR	GSTM5	SFMBT2	PREX1	SERINC5
MRAP2	SLC9A3R2	MFSD7	RPS6KA1	RNF125	SALL3
TEX101	TP53I11	KCTD15	SLC16A3	ZDHHC20	PEAK1
SPON2	ADRA1A	MEGF10	IRF7	ANO4	MARCKS
ASB2	TCTEX1D1	ATP13A5	IQGAP2	RBP1	GPR39
NUAK1	EEPD1	CYBRD1	SRGAP2	TMEM206	C10orf90
OTOGL	CDS1	EFEMP2	SPP1	C22orf23	GRAMD1C
FAT3	PXDNL	TRIM47	ZC3H12D	SALL1	MAML2
HLF	DOK4	CNTFR	CARD9	MET	DBI
CRIP2	SLC8A3	SOX2	PTER	FAM63A	SULT1C4
COBLL1	HS3ST1	MT3	CXCL16	SFTPC	SOWAHC
RND1	FNBP1L	RGS9	PLCG2	CPB2	OSMR
PDZD7	CCNE1	CSRP1	HPSE	SRCIN1	SGK1
CHRM3	TLE2	DDIT4	RNF135	RDX	FREM2
BAIAP3	SCARF2	RXRG	REEP4	NACAD	GRIK1
LINGO2	SRRM4	SLC18B1	NCR1	DLG1	MTSS1L
FAM163B	ISM1	SLC12A4	ZFP36L2	FOXN2	TMEM206
LRTM1	CACNG2	TRPS1	SYT6	TSC22D4	PCMTD2
ST8SIA3	APOA1	APOL3	HLA-B	RARRES3	MYCN
LNX1	GABRA4	TSPAN12	HLA-DQB1	LAMA2	GPC6
CDK5R1	ATP8A2	TDRD10	FAM149A	SFR1	LGR5
CNIH2	PARM1	NFKB2	SPI1	ACSS2	PSG9
DCLK3	DUSP4	TP53	THEMIS2	PAQR6	YIF1A
KCNAB2	FLNC	BCL6	SRGAP2B	SMC4	DTX2
HBA2	COL7A1	NEK6	HIST1H2AC	LANCL1	SLC35G1
ITPR1	MMP26	CNN3	DTX3L	BAIAP2L2	SYNPO2L
ADAM11	FRAS1	SLC9C2	CDKN1A	NPC1	GSTM5
TUBA4A	TMEM145	HNF4G	RASGEF1C	ELOVL7	PCDHGA1
RSPH1	PKIB	ASAP3	MAML3	ISG20	SPRED3
CHST1	NDN	SLC2A10	PRKCD	DUSP16	RFTN2
EXTL1	HPSE	NPL	CTSZ	CFL2	TAP1
FAM153C	RASGRP2	LHX2	KCNK6	MAP4K4	PINLYP
ATOH7	NAP1L5	ATP13A4	C1orf162	FAM13C	ITGB8
CDH12	LAMP5	PDK4	SLC7A7	MEX3D	FRZB
DBNDD1	CGN	SH3PXD2B	CD300LF	ARHGAP1	MIDN
ARHGEF25	RASD2	COL6A2	PCDH12	MICALL1	TTLL6
CDYL2	ABCA9	CCDC163P	FAM105A	MYH7B	NGF
FAM153A	IGF2BP3	EVC	SYTL1	GATM	DSCAML1
EPHB6	LNP1	DOCK7	NABP1	GOLGA7	TMEM229B
AGAP2	PLCE1	GOLGA6D	NLRC5	S100B	DPY19L3
SLC25A22	TCEA3	CDHR3	ENTPD1	TRIM2	SFRP4
FAM84A	HES4	RHOBTB3	STEAP3	SFRP1	PLEKHG2
GLIS1	HSPA4L	XAF1	ZFP36	NXPE3	TRAF3IP2
SEMA4F	KCNK12	NOTCH3	XAF1	FAM114A1	FOXN2
VGF	ADRBK2	FAM184A	FHOD1	PEX5L	MST1R
KDF1	RELL2	VEGFA	IL17RA	KIAA1324L	LMOD1
WNT10B	TMEM97	DLEC1	MLKL	GXYLT2	GAS1
TRIML2	NAAA	YBX3	MAP4K1	DOCK1	CPB2
SLC39A10	SFTA3	PTN	MB21D1	MYH11	GRM7
RUNDC3A	SPOCK2	ACOT1	LTB4R	CHRAC1	JAG1
MYO5C	ITGA10	HS3ST3A1	TMEM236	RHOBTB1	DOCK5
SLC22A6	CALN1	LGI1	ARHGAP27	ABTB2	PLCE1
CAMKV	CHAC1	WWTR1	LHFPL2	PACS2	SCUBE2
CDH8	KIAA1456	LDHD	ACSM5	SPNS2	CDKN2A
B4GALNT1	DAB1	SLC1A4	C12orf75	CPPED1	IL20RA
PCSK2	TBC1D30	GSTM2	ECHDC3	NFASC	SGCZ
ADAM29	FAR2	CRB1	C10orf54	NOX4	LRP1
STXBP1	ABCA10	SLC3A2	ZNF710	ZEB2	TCN2
DUSP14	PDE4A	CLU	OSCAR	ABCG1	G0S2
RIT2	CCDC109B	CDH23	ITGA4	ATP10B	MTSS1
HPCAL4	MGAT4C	ATP1A4	MYO7A	SORT1	TRPC3
LY6E	SCN2B	RGS3	GCNT2	OTUD7B	SAMHD1
CACNG3	TTC39A	ADHFE1	ZFP36L1	TMEFF2	RGS22
R3HDM1	HSBP1L1	MAPK4	HIST1H2BD	C4orf32	FKBP10
AMER3	IQSEC3	DDO	PTPN22	FAM178B	RND2
CCDC64B	KIF26B	CD72	CALCR	TBC1D12	ETS1
FAM83H	CNTN4	MTSS1L	SH2B3	CCDC150	ANGPT2
EFHD2	HIST3H2A	STK17B	OLFML2B	SYT9	SPARC
GLB1L3	KIAA1644	SOX21	ENG	RAB40B	NRCAM
ARPP21	SMAD9	PLCD3	FAM111A	PROX1	CHDH
RLTPR	PLCD3	C1orf228	CLEC2D	PTMA	QPRT
EFCAB12	PDE3A	TRIB1	TMEM176B	MTMR10	DUSP6
DACH1	ZNF853	PIEZO1	ATHL1	MPST	SEMA6A
ATP6V1G2-DDX39B	NETO2	CDH20	SP140	AGA	ZNF343
EGR2	SALL2	FUT10	TNFAIP2	ENDOD1	SLC16A11
SLC39A4	PDIA2	C1orf61	ALDH3B1	BVES	CD9
TRIM72	CALY	AXL	LCK	CFTR	KCNA5
TOMM34	CADPS	ZFHX4	DOK1	TAX1BP3	PARD3
SYT13	OBSL1	SREBF1	PADI2	PPP2R2B	TLCD1
CDH18	BEND6	SLC30A1	UBA7	C4orf48	AMPD1
MYOM2	ADRA2A	MOGAT1	IL15RA	HTATIP2	ORAI1
MAP1S	GPR3	MEIS2	LYVE1	PTBP2	SQRDL
SH3BGRL2	CSDC2	ADRB2	APOL3	STXBP3	NAV2
FEZF2	VSTM5	TNIK	HIST1H4E	2023-09-07	NOSTRIN
KCTD1	VPS37D	SERPINE2	FAM159A	HMG20B	TNFRSF19
MAFK	ARG2	GNG5	KCTD12	LRRC8D	AMDHD1
FAM81A	IFIT5	NRP1	FAM20A	C12orf76	DUSP1
PNLDC1	SEZ6L2	TRIP10	PSMB9	FAM53A	DENND2A
LYNX1	KLHDC8A	OSBPL11	SOCS6	JUP	PPP1R18
LIN7A	GABRA1	ACKR2	GMFG	MYOT	BTG3
AHNAK2	PIFO	CAT	BTN3A2	PPFIBP2	ST6GAL2
CYP4X1	RARB	PYROXD2	MAPKAPK3	IVNS1ABP	CREB5
RBM24	KAZN	SHE	PARP4	ATF3	CD81
PDE4C	DUSP10	NOTCH1	ABCB4	P2RX7	RCBTB1
CACNA1I	RAC3	CPE	PLVAP	CHODL	ADARB2
CACNA1E	SYN2	ZFP36	PELI1	ZNF397	PDE4B
MICAL2	SCUBE2	RDH10	VASH1	KCTD4	CTTNBP2
JPH1	NMB	SIGIRR	PARP9	C15orf52	RASSF2
PLEKHG5	ADAMTSL3	ITGB5	SAP25	BTBD3	AKNA
ZNF697	TCTE1	WLS	PLB1	CRB2	SSPN
PTPRR	PHACTR2	CAPN2	ZFHX3	CARHSP1	TXNIP
RAPGEF5	RPH3A	ANKRD45	PLAUR	VAMP3	SHISA6
CPA4	AFAP1	LIFR	STK10	RNF141	PIEZO1
RORB	DIRAS1	NPAS3	ARL5C	TRAPPC10	ZNF608
ZNF385B	AMIGO1	ACADS	CCDC88B	CPQ	PARP14
GABRB3	EIF4E1B	TEX15	SP110	TCF12	IFI35
RAD51AP2	RASGRF2	OSGIN1	RYR1	TMEM229A	TLL1
UNC13A	SHISA6	DLC1	ISG20	TMEM151A	DNAAF3
GABRG2	UNC5D	CTNNA2	BMP2K	MAP3K11	IKZF2
ZSCAN31	PCLO	TTC23	FMNL1	EMC10	GLDC
GPR22	LETM2	C19orf18	HAVCR1	EVA1C	OPCML
UBE2QL1	TMEM178A	PCSK5	IKZF3	SREBF1	MKRN3
ATP2B1	SEMA6C	SLC39A11	STAT5A	ROM1	FMNL3
C11orf87	SLC29A1	PDLIM5	PRDM1	PHLDA3	C1orf61
RIBC2	BCAT1	TPCN1	GNA15	FAM84B	MITF
FBXW7	DGKE	HORMAD2	LRMP	NFKBIZ	SERPINE2
EPB41L4B	SYT2	RNF19B	MORC1	ARHGAP21	FAM184B
CHAF1B	SYT3	GSDMD	DDX60L	SPARC	FAM63A
MPP7	DLGAP1	KLKB1	ELK3	JOSD2	ADAMTS5
ABRACL	RCAN3	EML3	MIS18BP1	GCA	HELZ2
TSPYL1	ZNF641	ARHGAP24	NLRC4	THAP9	ANTXR1
STXBP5L	LRRC36	UBA7	MYD88	ALCAM	KCNIP3
TUBA1B	TRNP1	KIAA1755	SLC12A7	NENF	ZNF521
C1orf95	ABAT	PLCB3	RASGRP4	ZCCHC24	ZNF99
SYN3	ASGR1	EHHADH	ST14	CGN	SEL1L3
UBE2T	PLAGL1	KLF15	KIAA0226L	A1BG	SLC38A3
KCNH5	SLC7A14	GPM6A	JAK3	NDRG2	TLR10
KCNN1	MYRIP	MMD2	CD247	ZNF565	2023-09-10
ARHGEF28	NBL1	TRPV3	C5AR1	SLC22A23	BEST1
TSPAN13	SLC38A1	ABCD2	GBP1	APBB2	CLEC12A
PELI3	CNNM1	BCAT2	AXL	ATP11A	TMEM121
MATK	CYCS	EGFR	GAL3ST4	ZNF708	RAB20
CPLX2	SCGN	RREB1	TNFRSF10B	SVIP	CBFB
CCDC34	C1orf233	PTCH1	GNB4	FSCN1	SORBS3
BBS12	SYNGR3	NFATC1	HLA-F	CYBRD1	FAM181B
SPTBN2	PACRG	INTU	GYPC	INSIG1	NTN4
ALOX12B	CELF4	TST	CD83	PSG8	CNKSR3
MKX	CERK	ECHDC2	SRGAP2C	C7orf61	TRIM67
NOS2	MYT1L	ROR1	TMEM86A	PCBP4	ZSWIM6
KHDRBS2	FABP6	NFIA	NMI	TXNIP	PLEKHA2
GALNTL5	SLC27A2	PTAR1	SH3BP1	CR1L	DDO
RTN4RL1	RND2	REST	ST8SIA4	ARHGEF2	TMEM38B
STAT4	RSPO2	TMEM220	SPNS3	ADAMTSL3	MCAM
LTK	IMPG2	NTN5	MTHFD2	WIPF1	CST3
TNNC2	WASF3	MFHAS1	HS3ST4	CATSPERG	KLF15
DLGAP2	TBC1D4	PTH1R	ZNF217	ADSS	SLC25A27
KCNH7	KIRREL3	LATS2	ACSL1	HBS1L	B3GNT9
QPCT	RASGRF1	ZBTB7B	CYFIP1	WDR20	ALCAM
ORC6	GLIPR1	LRRC19	RNF125	KCNJ10	PSTPIP1
DYDC2	RNF152	PEX11A	REL	PPP2R3A	DNER
TPBGL	HOOK1	LRRC8A	WNT5A	HSPG2	KAZN
CKMT1A	LAMC3	ASPH	RAB39A	AGPAT4	KIZ
DGKB	MTUS2	AASS	PLA2G7	STARD9	RARG
BMPER	LANCL1	PAQR8	NFAM1	TGFA	GRIK3
TRIM36	TTC39B	SLC25A20	ARHGAP9	GAB2	GATM
PTMS	ANKRD30B	BCAR3	SYNDIG1	DHCR7	ANO2
RAP2A	SLC47A1	DTX1	CD5	CEP85	TEAD3
SGK223	TUFT1	FSTL3	LIMK2	SPOCK1	SP110
NUPR1L	NMNAT2	ADCY2	PDGFB	SAMD4B	GNA12
ARL4A	C5orf49	NADK2	PDCD1LG2	AGMO	GOLGA6L10
TMEM200A	C11orf96	APC	FERMT3	BRMS1L	GRIK4
ACKR1	WWP1	CYP2J2	BHLHE41	NEURL1B	TSC22D4
WNT10A	SOCS2	WISP2	IFIH1	NAGLU	INTS12
IER5	ADARB1	ANKFN1	IRAK4	AMPD3	PTGFRN
PGM2L1	RBFOX1	EMID1	PPP1R18	REST	SSTR1
SYCE1	SETBP1	APOBEC2	TMC6	PLXNB1	ZMIZ1
MMD	GLRA1	ZHX3	HAVCR2	ZNF146	PTPRE
DCLK1	CNTNAP4	FAM198B	ELF1	SH3D19	HNMT
MGAT5B	LRRC61	TLE1	TFCP2L1	HSPA1A	ANKRD28
CAMK2N1	KCNT1	PRR5	RUNX2	SECISBP2L	AFAP1L1
NUDT4	SCML4	FERMT2	LIPC	HID1	FKBP7
INSM2	PPM1E	CADM1	GLDN	FMNL2	ANGEL1
KCNA1	PAPPA	BCL2	CARD8	PPP1R16B	ILDR2
PPFIA4	PTPRB	PMP22	MR1	PPM1H	ABCG1
SFRP2	FBLL1	ADA	LTB	TMEM258	ITGAV
RASGEF1A	PRAP1	DHRS3	ABHD15	FEZ1	CYP2J2
DUSP2	NTN4	ARSJ	CEBPA	HEPACAM	HLA-C
NT5DC3	RGS7BP	VAMP5	UNC13D	FNBP1	NCKAP5
HOMER1	PRSS27	PLOD2	LMO2	CREB3L2	REV3L
ETS2	CCDC148	BST2	NAMPT	PCDH9	RXRA
STMN2	CDH13	ZBTB20	FKBP5	TSPO	DPF3
NDST3	ARL4D	TTC38	NFATC1	ZFYVE16	BCL6
TAGLN3	MYO3A	DCHS2	TEC	HBEGF	CSMD3
WIPF3	FAM189A1	TSPAN4	RASSF3	LGI3	CECR1
SYBU	MICALCL	LYVE1	ACAP1	FBXL7	ZFAND4
DUSP5	RFX5	ZNF521	CXCL12	ACER3	FIGN
LKAAEAR1	SH3PXD2A	TTLL4	RNF122	SPTLC2	AEN
SSX2IP	FAM57B	FADS2	GPRIN3	ANK3	CDH20
MLLT11	NPW	IGDCC4	IFNGR1	CPEB2	SLC12A4
PADI4	PNMA2	DIAPH3	BACH1	CRYBG3	GLCCI1
STRC	ASTN2	BMP7	RASSF1	APLF	FCGRT
OPTN	FAM71E1	C2orf73	LOXL3	C9orf85	CD96
SLC22A25	KLHL29	ABHD1	TRIM56	SEMA4C	FAM89A
PPP2R2C	INA	PNPLA3	ARHGAP22	RNH1	BTN3A1
C16orf59	SRRM3	PSAT1	IL6R	CECR2	TMEM41A
SLIT1	C22orf23	C4orf19	HSPA1B	ENO4	IGSF21
FBXO40	FAM110B	SSPN	VMO1	2023-09-08	GNG7
TPRG1L	GNAS	TMEM79	SKAP2	ZNF652	ARHGAP22
PAQR9	ERC1	ALDH7A1	SERPINB9	SERPINB1	TP53INP1
TNFAIP8L1	ANKRD34C	C1orf198	PIK3CD	UAP1L1	SGMS1
TUBB4B	THAP10	MFAP3L	PLSCR1	NCOA7	FYCO1
CCDC39	ENDOG	SORBS1	ABHD3	MURC	RBM43
CRHR2	TMTC1	GOLGA8M	AGER	ACSL1	MDGA2
ANXA11	DNMT3B	PCSK4	PRKD3	ZNF281	TRAM1L1
OCA2	NEK10	IQCK	PSMB8	RBPJ	GLIPR1L2
RASD1	MAP1LC3A	GABRA2	CD302	STRN	ST3GAL6
GRHL1	DEXI	SLC25A33	FAM78A	RHBDL2	SOX5
SLCO2A1	PDSS1	ASRGL1	ANXA1	PTPRK	SLC15A4
ARPC5L	GRIN2A	GBP1	STAT6	NKX2-2	ZNF578
FAM162B	CEMIP	IL17RC	B2M	OTUD7A	VAMP5
CDKN2D	GDF11	HRH1	CD226	TARSL2	EYA2
MUC12	HMP19	BDH2	TRPV4	CPXM2	PDGFC
C9orf16	DPP10	TTC12	MGAT4A	MTFR1	ZNF219
PIP4K2C	FGF17	COL27A1	IL12RB1	TOB2	TMEM240
CHGB	ARHGAP20	MRAS	NRP2	MAP4K5	TNFRSF10B
PSD	ASPDH	ZFP36L1	ITGAL	TPPP	GNPTAB
PRKAR1B	CHRNB3	MMRN2	CPA6	ZNF775	PDE8B
ANKRD24	TRPC6	DNASE2	USP6NL	LAMP1	ASAP1
LRTM2	COX16	SMAD6	EMB	TLE4	ATP2B4
EFNA5	ASB13	PPP2R1B	SFT2D2	PLA2G4C	SLAIN1
RAB6B	SVIL	FAM179A	MYBL1	CERS3	PON1
ACOT4	RBM20	C1QTNF6	AKAP13	TECPR2	C11orf96
PACSIN1	GPR61	SEMA4B	CECR1	ATP8A1	PNP
LZTFL1	MAP1A	ACP6	PPP1R3B	PSAT1	NINL
PTPRN	GOT1	SLC25A35	TM6SF1	DENND5A	LTBR
SNX31	MAGI1	PRDX6	PIM1	RNF13	EPS8
KCNH1	XKR7	ABLIM1	LTBR	PSRC1	SHC4
SLC35F3	NRSN1	CASC10	SERPINB1	GATAD1	ELFN2
LMO7	FADS6	MOV10	FCGRT	NCAM2	C6orf10
SPRYD3	OCIAD2	HMG20B	NOD1	PWWP2A	LOXL3
NPY5R	WSCD2	ADAM33	2023-03-03	INPP1	ANXA5
ADD2	RSPO3	C10orf10	ANKRD44	ANKIB1	PHLDB1
ADAMTS2	TSHZ3	PPARA	RCBTB2	SIRT2	PRKCA
C5orf34	KBTBD6	HEY2	SAMD3	SLC39A11	ABCG2
SEC24D	TMEM182	PTTG1IP	ANXA2	SLC38A2	ABCC8
SNAP25	GAL3ST3	GPR75-ASB3	MEF2A	TMEM64	TNKS
PHACTR1	DHRS13	ANO8	POU2F2	MVP	NTM
CACNA2D3	USP13	MT1A	SUCLG2	ACVR1C	ARC
CHRM1	VEGFB	HSDL2	C2orf61	ANXA4	ABCA1
NCDN	IMPACT	PARP10	HIST2H2BE	FAM19A4	GSAP
CHD5	CELSR3	LMOD1	IL15	MFAP3L	MLYCD
GRB14	RGS2	EPOR	SMAD6	MCM7	IDH1
C10orf67	FAH	POU3F2	ATP2A3	ZNF208	SH3BP4
FAM131B	TP63	PDE3A	FGD4	FBXO7	LRP5
UCHL1	LRRC4	CACNB2	TMCC3	ENPP4	ZBED3
IL12RB2	OGDHL	TNS1	FMNL3	LGALS3BP	PLD5
CCDC110	IGFBP6	ARHGEF10L	CD96	DUSP7	PTPRG
ACTL6B	KCNN2	ENTPD1	MGAT1	C9orf3	TRIP10
YWHAB	PAFAH1B3	COL16A1	CCDC69	TJP1	MYO10
ZNF215	TBC1D9	ABHD15	TEP1	RRBP1	PRELP
MAP1B	SEMA6D	ENKUR	ADAMTSL2	CBFB	WNT5A
FOXP2	CLVS2	MST1	FOXN3	2023-03-01	ZNF880
ZNF804B	DHRS11	PLCG1	SLC2A9	NIPAL3	DAPL1
SNTB2	SBK1	CUBN	LTBP2	HSPA1B	SLITRK3
LRRIQ1	SYT1	GPER1	RAB32	MYO18A	TMEM132E
CIT	EXT1	KANK1	SOAT1	PADI2	CRB1
SLC5A4	MAP3K9	NEBL	DISC1	DNAJB2	RELL1
CBLN1	NPM2	RORA	KCNQ1	DNM3	HLA-A
CEP170B	PTP4A3	PCDHB5	ST6GALNAC3	RNF152	HLA-B
RNF212	PPARGC1A	FZD1	IRF1	IRAK2	TNS1
E2F1	C19orf71	CNGA4	TNFRSF1A	TULP4	RHBDL3
TMEM59L	SHANK1	IL17RD	NPL	MAN2A2	FBXO47
SYTL2	GNB3	MACF1	HSPA1A	SNX30	FGFBP3
KLHL2	NQO2	GPT2	SLC4A7	RALGDS	DCHS1
AACS	CKAP2	C7orf61	DHRS3	ADCY5	DIRC3
MAPK11	SLC6A17	PI16	HELB	SUV420H2	MAP3K7CL
F5	TRIM32	ZNF404	RAB3IL1	DICER1	C10orf11
MTURN	SNCAIP	ZNF19	LAP3	PKD2L2	NOTCH2
KLF10	NDUFA12	C4orf36	AKNA	EEPD1	SHC3
DLK2	EOGT	AGBL2	TTC7A	PRR25	KDELC2
PRICKLE1	EFR3B	PLD2	VAMP8	NEO1	HEY1
KIAA1522	TNFSF9	EPAS1	APOBEC3G	ACTL6A	ZNF599
CBFA2T3	SLC1A6	SLC26A7	FOS	ST6GALNAC3	MEIS1
STX1B	ZNF33B	CHPT1	MERTK	KIRREL3	KLHDC8A
GYPA	MCHR1	CCDC85C	P2RX4	STK31	ZNF442
FAM171A2	DISP2	PRKG1	PCED1B	SCARB2	SCN1A
KCNB1	CNTNAP5	KIAA1671	RAPGEF1	EXOC6B	S100A10
CCNA1	PKNOX2	NEO1	MCTP2	GTF2IRD2B	TPTE2
ABLIM2	ZNF467	CYSTM1	TRPM2	BBX	DTX3L
ERICH3	PLD6	CDH24	ZNF267	C1GALT1	ZNF677
MAP6	MSANTD3	NID1	LPAR2	ELF1	SRSF6
C2CD4C	DIXDC1	RFXANK	GAS2L3	MBNL2	SEC14L6
GALNT16	MEX3B	IL17D	TMEM154	STARD13	IFITM10
MTPN	TCF4	HELZ2	BTBD19	FIS1	KCNQ1
IGFBP4	CDHR1	ASAP2	SLC2A3	C11orf71	KLF12
TRHDE	CXCL13	MAP3K6	ICAM1	ANKRD65	TMOD1
SNCB	CCSER1	ZNF516	GRAP2	SRPRB	WDR11
CHMP3	PLA2R1	FGD4	ATP10A	TALDO1	ARHGEF40
NKD2	QRICH2	CPQ	ZNF813	PIM3	KIF7
AK5	FGF12	RSPO4	PAG1	TST	CADM4
SGCG	CYTH3	WNT7B	FOXP2	ARHGEF10	SLCO5A1
TPX2	MPP3	APCDD1	EMP3	FDFT1	BTD
CACNB1	PUS7L	EMP3	SH3BP2	TRADD	FBP1
CALM3	GRIA4	RARG	FES	FAM134B	CA8
WNT3	SCAMP5	NACC2	PRDM11	PICALM	MYO15B
RAB15	GRM8	UBTD1	SMAP2	MYO15B	ZNF257
STMN1	PPIP5K2	FAM171B	PLK3	ROR1	B2M
HECW1	ACYP1	CTDSP1	ETV6	OCLN	RNF150
RBM34	CKAP4	ARHGEF4	NFKBID	APOD	SLC35B2
YWHAG	ANKRD2	GPRC5B	TGFB1	SFT2D2	ACAP3
CCDC158	PAK7	KATNAL2	ESRRB	EVI5L	CDH11
EFNB3	CHD3	PLEKHA4	DOCK4	AGTPBP1	MRO
CAP2	AK7	FMN2	SRGAP1	AVEN	AKR1C1
POU3F1	RUSC1	AGFG2	RNF213	HIST2H2BE	LMNA
SIDT1	CHRFAM7A	PFKFB2	ZNF600	PLEKHF1	PSMB8
KCNIP4	GPR83	DMGDH	LIMD2	SLC7A14	FBXO7
BTC	FCRLB	SEMA4A	ARHGAP18	SHKBP1	TNFSF13B
EPN3	FAM69B	HRSP12	SLC9A9	RPS6KA1	ZNF704
SMYD2	IL34	ANGPT1	COQ2	ERMP1	SLC26A2
MYO15A	SCN9A	B4GALNT4	TNFRSF10A	RNF130	NOTCH1
CCBE1	C9orf129	SLC38A4	TMEM51	NPHS1	KIAA1211
LAMA2	HSPB3	HHIPL1	IFI44	ZNF738	TSHZ1
PPP1R1A	HCN2	RASSF8	SLA2	NRIP2	POU3F3
KLHDC3	LYPLA1	IL1R1	KLF6	PNPT1	EVI5L
JPH4	C12orf57	SLC2A12	ST8SIA6	MPP5	RAI14
PPP3CA	TENM2	GOLIM4	BAZ1A	CPEB1	MYO16
2023-09-03	RUNDC3B	HSD17B14	SLC29A3	ITCH	CALD1
TMEM74	SHANK2	C2orf72	BTN3A1	CYTH1	VSTM2B
TMEM81	CCDC64	BCKDHB	TBX19	CLN8	SPRED2
EPHA3	MPP6	TAPBPL	WNT2B	KIAA0196	L3MBTL4
MYADM	TMEM200C	ZNF217	ITPR2	KBTBD3	B3GAT2
KATNB1	H1FX	HSPB8	NCK2	C7orf31	PACSIN3
ATXN7L3	SEMA3F	PPP1R42	PSMA1	DOCK9	PSAT1
NAPB	KITLG	S100A16	PPARD	TUBA1A	SNTG1
TMEM44	GALNT8	RELL1	TRPV2	ANAPC5	KY
KIAA1024L	CDO1	ICAM1	GBGT1	RAB30	EPHX2
DNAAF1	PRMT8	TGIF1	H2AFJ	MATN2	PHGDH
UBXN10	CEND1	FAH	CHN2	ANKRD23	CAV3
EGR1	MME	SLC22A5	MKNK1	TRPV3	FA2H
LRRC9	AKAP1	NAT8L	WIPF1	ZBED5	SLC10A4
TIFA	AKR1C2	MYH15	MMP24-AS1	NUP210L	RDH11
USP43	PRPSAP1	CREB3L4	SH3RF3	ATG13	ARHGEF10
C1QTNF4	OSBPL8	FNBP1	MAP3K14	PPP1R21	PARP12
PALM3	GSR	FGGY	USP53	PDGFA	ST5
DNM1	FAT4	MAPKAPK3	IKBIP	PDE6B	ARID5A
SPRN	CDR2	CTNS	MVP	CDC14B	ZBTB20
KCTD17	FHOD3	PRCP	TMEM140	USP32	ZNF107
FAM213B	CDKL2	HYKK	STK17B	POU3F3	ACSM5
KIF5A	KCNMB2	SFTA3	TBC1D2B	ELF2	ZNF85
THY1	CHRNA4	CAPS	DSC2	NCAPD2	DAB1
GCNT1	EFNA3	VANGL2	FMO4	SLC35E4	CREB3L2
SULT4A1	TIGD3	SEC14L6	HIF1A	PSME4	TMEM200C
ZNF541	GRPEL2	CA8	GPR160	REEP3	FCHSD2
NOXO1	ALK	NTM	PRR5	DHFRL1	STK17A
C2orf80	ZNF517	KRT8	EFCAB13	LHPP	PGAP1
AOC2	C3orf18	EMP2	PREX1	COBL	METAP1D
KIFC2	ARHGAP18	PHGDH	RNF166	ZBTB7B	OLFM2
CLPSL1	RPS6KA2	EPHB1	LRRK1	MAPK8IP1	SCN3A
CRABP2	RERG	ADD3	RCN3	LIMCH1	DERA
MYOZ2	STAC2	CKMT2	CORO1A	ZBTB37	VAT1L
KRT86	CHRNB2	RAVER2	MYL12A	THNSL2	MS4A5
PAX2	WDR19	GNA13	CD44	GTF2IRD2	COBL
ANXA1	KIAA1107	CDH4	CDCP1	USP31	NAALADL2
LRRK1	DKK2	OLFM2	AIM1	SETD4	GSTM2
ADAM23	PDE10A	TSC22D4	LITAF	PRKCSH	USP18
KLHL35	TUSC3	TMEM241	ZNF467	PPP2R5A	SGCE
CELF3	B3GALT2	SNCAIP	ZNF846	GCLC	SHISA7
OTUB2	RIMKLA	CD151	CFLAR	ZBTB20	NKAIN3
PAK1	GALNS	RHOB	EML4	ELL2	DDAH2
YWHAZ	FAM65B	PDE7B	ERMAP	SGMS2	PTCH1
AGBL4	CKMT1B	MYOM1	ERAP2	MTMR2	IL17RD
WDR64	NDUFA8	ARHGAP31	S100A10	ZBTB3	C1orf21
ANKRD34A	IRS1	FYN	CD40	ICK	EGFR
SLC12A5	SUPT3H	HFE	TBC1D22A	DLC1	CSGALNACT1
DEPDC1B	INPP5F	DDAH1	AMPD3	RAPGEF3	NBPF14
TMEM70	SH2D3C	NRBP2	YBX3	ZNF274	GADD45A
CECR6	IQGAP2	DNALI1	TMCO4	OLIG1	ZNF501
GPR61	SELM	C2orf82	RASSF8	IGSF11	SLC9B1
CACNA1H	FAM174A	PIK3C2A	MAF	ARL8A	NEK7
PTPN5	APLP2	SYCE2	EPB41L2	EPS15	GADD45B
DSC1	SLC38A8	CAMK2G	ZNF124	CSF1	STON1-GTF2A1L
HTR5A	ABCA6	HES6	NPC2	DIP2C	GPR146
XKR9	PANX2	GAN	ETS1	FANCL	IFI6
LRRC73	PTPRN2	SGCD	TBC1D16	AK5	GOLIM4
PRSS12	FAM135B	AKR1C3	FAM212A	SFT2D1	USP43
NEURL1	FLRT1	HMGA2	MTHFD1L	COA4	NEK8
PPM1M	CDR2L	RADIL	MGST2	C11orf65	MSI1
HENMT1	RAB37	STK3	COTL1	USP40	ABLIM3
FBXO41	SLC2A11	TRAK1	TSPAN14	RAI14	GLIPR1L1
CHSY3	COCH	KHNYN	DDB2	JAKMIP3	PHYHIPL
SPAG4	BCL11A	EPS8L2	SORL1	PPP2R2A	FAM114A1
RASGRP1	SYT10	PPP1R16A	PLTP	MYO6	USP3
BCL11A	TRIM71	JUNB	CHEK2	FTH1	TSPO
NUDT14	PLS1	MDFIC	TMEM176A	MMAB	FAM69C
RCOR2	AZI2	ARHGEF40	WASF2	FADS1	LRP1B
CACNA1B	DYNLL2	PALM	STOM	CNDP2	GHR
PSPN	ZBED9	GHRL	SPTLC2	CALD1	FAM111A
DNAH14	CCDC141	AK4	TRIB1	ADORA1	CYP7B1
SPEF2	CACNB4	DAAM2	HLA-C	MYLK	FHIT
GFOD1	C10orf10	TMEM176B	RAP1B	DSCAML1	CHADL
RASIP1	RAB3A	SOX5	BTG2	DIXDC1	RHOU
C9orf91	NTAN1	MTMR10	PLAG1	CAPS	SEPSECS
GAS7	PTPRS	IRF7	LDLRAD4	SERINC5	EFEMP2
TEX40	CDC5L	DPF3	CPM	NASP	TCF7
PGBD5	SPAG16	FUT9	HAAO	NADSYN1	RRBP1
TMEM130	RFK	HBG2	COLGALT1	HEBP1	HERC6
AMPH	STXBP6	PTPN13	PSD4	FECH	TVP23B
SNX10	COMMD8	TCN2	NEDD9	BCAR1	SDCBP2
CPNE8	B4GALT6	DDR1	ARRB2	BACE1	CD302
WSB2	SYT14	LIPH	PARP12	TRMT10A	ASF1B
TSPYL4	DLEU7	FDXR	ZNRF2	IKZF2	SLC6A12
FTCD	HTR4	BHLHE40	ATM	SNX19	CSMD1
SEC14L5	LMOD3	DBX2	IFNLR1	FNTB	PTPRJ
GRIN1	WBSCR17	HVCN1	CNPY3	GRHPR	SNX1
PKIG	MAP9	KIF24	LRCH1	TCFL5	KLHL7
LRFN5	HAPLN4	KNOP1	MANBA	CTDSP1	UPF3A
DYNLL1	LRRC8B	ARHGAP5	TMEM163	SAP25	CTSK
TUBB4A	GRWD1	SH3RF1	CMTM6	BCL2L1	CC2D2A
RFC5	PCDH8	PALLD	CTSB	CENPQ	DKK1
CALM2	LIPI	BHMT	NAGA	ORMDL2	TNC
NUDT15	CORIN	DDAH2	RGL3	GM2A	CRTAC1
C11orf80	OXR1	COL23A1	BATF3	IRF2BP2	OMG
LIMD2	ATP6V0E2	THNSL2	CCND1	PTPDC1	HYAL2
ELAVL4	SVOP	PRDM5	GALNT6	IFIT2	WDR86
ASPHD2	GPLD1	RCN1	SNX18	GNAO1	ZNF684
PLEKHD1	FAM19A2	SLC27A1	IKBKB	CHD7	C1orf56
MAPK8IP2	AHI1	LYPD6	CEBPB	AMD1	SLC25A48
ARHGDIG	CCDC85A	ECE1	LRRC69	TMEM87A	SPRED1
RAB36	PEG10	GINS3	TBC1D14	GSTZ1	ASTN2
CYB561	ANAPC13	BBS2	RTTN	ZNF189	HMGA2
TXK	C15orf39	NXPH3	MAN1A1	PLOD3	CLTCL1
WBSCR17	ME3	SGK3	MX1	C7orf49	NFIA
JPH3	PRSS12	CD302	SAMHD1	OSBPL9	SLC38A4
GABBR2	NIPSNAP1	ANKRD9	AP1B1	AHSA2	EDIL3
CALM1	KIAA1324L	C1S	ELMO1	CCDC53	EMC10
JAKMIP1	MAP1LC3B2	CCDC151	PANX1	AGAP1	PPP1R3B
TDRD5	ASIC3	MAML2	NINJ1	ZCWPW1	KCNF1
MET	VAT1L	ERLIN2	TTC38	ADAM15	FLRT1
CAMK2B	CACNA1D	MYLK	SWAP70	MYH15	CXCL12
KCNG1	TMEM120B	CCDC173	SSH2	CLASP2	TTLL9
PRRT1	MTHFS	SLC2A1	APAF1	VLDLR	ANGPTL1
PINK1	AKR1B1	LTBP1	ITGB5	MITF	HIBADH
PGAM5	ABCA5	C12orf60	GRB2	SLC38A9	ZNF577
PEA15	C9orf24	C20orf96	RAD51B	TIGD6	DNAJB5
TUBB	MAP1LC3B	LAPTM4A	SLC4A2	CDK6	NELL1
TCP10L	NFKBIE	FAM227B	FAM89A	C4orf36	HS3ST1
RBP5	OSBPL6	MMP14	DDAH2	WDFY2	COL16A1
APOL2	SLC16A6	FCGRT	CHST11	ZNF638	CCDC152
TAF4B	FRMD3	GMNN	SPON2	SLC13A3	SAMD13
RAP1GAP2	REEP1	TEAD1	NCMAP	DHCR24	MST1
SYNM	ZFR2	SYCP3	TXNIP	STMN4	HYI
C4orf45	AP3M2	SLC41A1	NBEAL2	PVRL1	PDE7B
PLXNA1	COX7C	REN	ACTA2	RAD51B	LIFR
STEAP2	NETO1	WDR93	SLC25A19	ANKRD13A	PCDH17
GSK3A	GPR153	TPP1	CHRFAM7A	2023-09-10	LRRTM4
HR	PCIF1	SLC12A7	GALM	HR	TCF7L1
NPTXR	PCOLCE	DOK5	P4HA1	PTK2	NAALAD2
GMFB	KCNJ6	NT5E	GAB2	FN3K	ZNF114
GUCY1A2	SLC22A3	C19orf54	PILRA	CCDC88A	FBXO31
HRK	PLEKHO1	HSPB1	GPRC5C	ZKSCAN1	RASSF4
MYBBP1A	ECM1	SORBS3	FAM114A1	STEAP1B	OAS1
SPAG6	GABBR2	RGL2	ARID5A	USP39	ZKSCAN7
DLG4	ENOX1	TEX9	NCOA3	CEP97	NMI
CPNE7	ANKRD30BL	JAM2	STK17A	AHR	TAOK3
KLC2	CCNA1	GRM3	PXN	TPD52	AKR1C2
TOMM20	RASSF5	ARHGAP29	MAN2B1	NKD1	FARP2
ZMAT2	SLC25A4	ALDH2	OSTF1	KLF13	ZC3HAV1
GUCY1B3	PITPNM3	SAMD4A	TRIOBP	CETN3	PLCB4
ADRB1	DACT1	HPN	SHMT1	CDK2AP2	CYP27A1
LOXHD1	CDKN3	PFKFB3	SERPINB6	SH3PXD2B	FMO5
GOLGA7B	NDUFA4L2	P2RY14	RAP1A	TRPC4AP	ABHD12B
ENO2	CEP250	ITGAV	HSPBAP1	C12orf56	2023-03-01
HES7	REC8	ZNF665	PROCR	HARBI1	DRAM1
PRMT8	ZNF502	TESK2	CCND3	ZBED3	SOX2
LRFN2	MRPL41	ABCA1	TSPO	ANXA5	SERTAD3
POU6F2	C11orf1	NOXRED1	ENGASE	FTCDNL1	GNG4
RAB4B-EGLN2	BRI3BP	KANK2	RNF149	OMG	MMP15
GGCT	RIIAD1	ADCK4	TNS3	AP3B1	PHLPP1
ACTN2	MEIOB	SEC14L2	HPS3	TSEN15	XKR8
CELF5	FAM3C	FN1	MBOAT1	ASUN	DSCC1
RASAL1	SLC12A5	NEK8	AKR1A1	POC1B	DOCK10
KIAA0513	ACHE	RFTN2	ACSF2	PDK4	TIMP3
EPHA10	GALNT7	PLIN2	ADPGK	NKAIN2	KRT19
ALOXE3	SERPINI1	KIF7	CTTNBP2NL	CDK5RAP2	KLRG1
CMAS	DNAJC21	CHDH	STK4	BAHCC1	ARSB
SUMO3	TMEM191B	ARHGEF10	ARAP1	PRTFDC1	TLE2
VWDE	SLC25A42	IQCD	SHKBP1	HN1L	LGALS3BP
RTN1	MAST1	SYT17	AFF1	CDH20	SLC12A9
RAP1GAP	SLC25A12	SLC44A2	PTPRJ	TRAM1L1	CHST6
GRK6	DAAM1	KBTBD12	MYO9B	KANK1	RMI1
ANKRD30A	GBP4	EAF2	TP53INP1	TRAF1	C11orf65
C10orf107	DPT	BMP2K	TAB2	PKP4	NBPF3
BFSP1	GABRA6	ACADVL	RELT	BRCA1	SLC8B1
PPP1R9B	TCTN2	GPD2	TC2N	UNC13D	TMEM168
DHCR24	MYBPHL	TRAF1	C1RL	STK3	NFIB
GNG3	WLS	ZC3H12C	PTP4A2	SLC35B3	SGCD
NPTX2	CTSK	ZNF844	PICALM	EMC2	LAMB4
C2orf50	TEX30	RBMS2	CHSY1	CTNNA1	LPP
DRD5	TSPYL5	TRPT1	PRKCQ	GPSM2	ASB3
CCK	ANKEF1	2023-03-02	JDP2	CDKN2C	TOX3
HN1	TRANK1	ZNF703	RARRES3	ITGB8	FGF14
RHOBTB1	RBM18	REPS1	ST3GAL1	TANC1	DECR1
ANXA8L1	VDAC2	WBP2NL	SNX29	ARRDC3	DCAF13
SSBP3	PFKM	ELN	MAML2	IZUMO4	PLSCR4
PARD6A	SLC40A1	GNG12	SLFN5	CADM4	PZP
NKAIN2	FGF7	ZFYVE21	DUSP1	ADAM10	ZNF790
CXXC5	CTGF	SMURF2	GRK5	TTC7A	XRCC4
GPR27	CHCHD4	TCAP	CMTM3	FAAH	STAT5B
KLHDC9	RALGPS1	ITM2C	H3F3A	ENOX1	RALGPS2
COPRS	SH3RF3	GRAMD2	CR1	PPM1B	SMPD2
CYP4Z1	KCNK2	TMEM229A	ATP8B3	MYO9B	SLC39A6
KLF9	AHRR	SNX33	AIDA	RTTN	BMP1
PLEKHA1	DUSP8	ARMC4	EPS8	FYCO1	IGDCC4
IFT57	OVCH1	PIPOX	ARID3B	IWS1	ALDH18A1
ATP6V1B2	HDAC5	JARID2	SYNGR2	CLK1	RPRM
NAB2	SLC4A9	MPST	XBP1	C16orf62	TK2
CDC40	SLC9A5	TEP1	ARHGEF40	PIAS4	RAD18
C10orf35	ELOVL4	SLC26A6	CDH23	CAT	TSPAN15
TMEM158	ANXA2	AMZ2	UTRN	SLC30A4	PIGN
HSPH1	PRKCE	HDHD3	PLD1	RILPL1	PRKD3
RHCG	UQCRB	TMEM184B	SCML4	C2orf68	APOA1BP
MBOAT7	VAMP1	NANOG	PLXND1	NOTCH1	CNTN3
HPCAL1	TOP1MT	PMP2	SLC1A3	TTL	GOLGA6L9
KHDRBS3	CCNI	DYRK3	ANKS1A	KCTD7	C9orf84
AFF3	C20orf27	NTRK2	TXK	PBX3	TCF7L2
MAEL	MRPL17	VWA3B	RNASE10	NPC2	SNX7
SPATA2	HRAS	PROCR	ARID3A	GANC	TNFRSF21
CENPF	CSK	GABRB1	NRIP1	GNG7	TANC2
SERINC3	NET1	SCARF1	MYO15B	NCAM1	PHACTR3
RNF208	LPIN2	FZD4	DDX60	DNM2	SLC2A9
PCDHB2	LRRC24	C5orf63	SLC5A9	LRP10	UGT8
SVOP	TXNDC16	LSAMP	OAS3	AKAP6	SVIL
SLC22A14	PANK1	RARRES2	ARHGAP12	TUBB4A	CMTM8
C9orf40	CCNG2	ZNF334	MOB3A	C1orf122	PAWR
PHLDB2	DCK	OTUD7B	PTPN18	DSEL	ZSWIM4
SH3D21	HIVEP3	C1QTNF7	C17orf62	WSB1	PAPPA
PCDH8	RBBP9	PRR5-ARHGAP8	DRAM2	MVK	QKI
LGALS1	NNMT	TNFRSF1A	PTPRE	ADAM12	CTDSP1
NRG4	C12orf10	C21orf62	RPS19	NDUFS7	GPD2
JAG2	GAS2	NINL	ZDHHC12	LBR	VEGFA
PASK	C17orf51	TUBA1C	MCL1	HBP1	SENP7
YPEL4	VASH2	XKR8	GRN	FAM227B	CPNE5
FFAR4	PGAM1	SCN11A	DAP	HEPN1	SUSD1
CADM3	SLC35F2	ZHX2	TRIM25	SNX1	STXBP4
DUSP3	LGMN	C16orf86	GPCPD1	NSMCE2	BCL2L14
REP15	CCDC152	GSN	ORMDL2	ZDHHC11	PRIMA1
TMEM107	SNRK	MED12L	RFWD3	CDK17	ICK
RHOF	CNTN6	C2orf76	HLA-A	NEK7	NCAM2
SYDE2	MACROD1	CHKA	USP15	VAT1	PI4K2B
NCKIPSD	MXRA7	USP3	PLA2G15	C14orf80	IFI16
FOCAD	ERICH5	C15orf52	EHD4	ZNF704	GPR3
CCDC85A	CDK8	ARVCF	ABCC3	POLR2G	DSCR4
PRR19	GCHFR	SEMA3B	LIMS1	RGS3	PPP1R9A
FRRS1L	GLYATL2	MYCBPAP	MBNL1	SRD5A3	ATP8B3
SCN2A	SLC4A10	C1RL	STEAP1B	TRIM62	SEC14L2
CCDC74A	ATP13A2	TNS3	ARHGEF1	SBF1	GOLGA8A
DGKZ	B3GALNT1	APC2	MAFB	CCDC159	PRR5L
ZWINT	TMEM17	TTC29	TUBB8	INSR	SPTBN5
LONRF2	RNF175	GAREM	CAPZB	ABHD6	PIGF
FAM212B	NDRG4	LGALS3BP	ETS2	ZBTB17	RNF180
HAPLN4	FBXO30	TRIM45	OTULIN	BCL2L11	C5
RAB3D	LIN7B	SYPL1	TMCO6	ZNF3	ANKRA2
COX7A2L	GDAP1L1	ZNF788	RILPL2	CHKA	SGK2
CD200R1	NDUFA4	FAM182B	PDK4	MAGI2	ATP10D
TSPAN1	AES	TAX1BP3	SLC25A37	PDE1A	TCTE3
RAP2B	GPRIN1	MAPKAPK2	BIRC3	TRMT13	GSTCD
NLRP1	DACT3	EPHX2	ABR	FAM196A	SLC25A15
EIF4E3	ABCC1	RALGAPA2	GRAMD1A	OLIG2	SETD5
PAK6	HTR5A	IDH2	TRMT1	NFIX	ZNF454
LDOC1L	NPB	MOXD1	FCHSD2	DDR1	ZNF491
PIP4K2B	WWC2	FICD	FAM49B	ETFB	PSMB9
ASIC2	RILP	LPP	GALNT10	FAM177A1	DCBLD2
VPS13A	BCAS4	FKBP9	CD8A	CYP7B1	RAB5A
LMO3	PCYOX1L	LRIG3	TMEM2	TBCB	BMP8A
SYT1	NANOS3	AK3	SWSAP1	FRMD8	NXN
KBTBD11	C6orf203	GALNT15	ZBTB7B	TTLL9	C5orf56
LDHA	CORO2A	IDNK	DAGLB	UTP20	CLDN10
LRFN1	CTPS1	TOB2	ATG16L2	ANGPTL2	ZNF423
CES4A	SRM	GALM	IER2	KIAA0930	BAALC
RPGRIP1L	ST8SIA5	NTNG2	ZSCAN9	YWHAQ	DHODH
KIAA1324	LRTM2	TRIM8	HERPUD1	SMURF1	BCR
STAMBPL1	LHFPL4	IFI27L2	RASA3	PIGT	CA1
DLGAP3	RBM11	NUF2	GHRL	TRIM16L	TIGD7
SLC6A17	FBXO16	HDAC1	TRIM14	SLC25A48	PVRL3
ROPN1L	PCDHB10	MAP3K5	CMPK2	B3GAT1	ZNF69
SRPK1	MORN3	SLC19A1	RAB29	POLA2	MT3
TNNI3K	PHLDB3	LRP5L	S1PR5	CRADD	DHRS13
CLSTN3	NRSN2	NPEPL1	FFAR4	PSMB9	UGT2B7
ZNF534	DLAT	DCLK2	GCH1	URM1	KIAA1958
FREM3	CLSTN3	SYT9	TACC3	ACTN4	WWOX
SLC4A10	NBEA	WWOX	SIPA1L2	PIDD1	PLEKHB1
MRPS30	ATPIF1	RNF135	TLN1	COL18A1	TLE6
ANKRD34C	ESRRA	ACCS	IRAK2	SRRM1	C4orf51
WDR54	SLC25A41	CPT2	GNA13	FANCC	GALK1
EIF4E1B	PPP1R2	C11orf65	HDAC9	SLC27A1	DDX31
RAB3A	TBC1D24	LRTOMT	ZNF114	SH3BGR	ENOSF1
MBLAC1	RNF207	WDR6	ZNF691	OARD1	GTF2IRD2
KCNC4	ERP29	IL6R	ARRDC2	STK39	LITAF
CACNG8	GSTA4	BCL9	ATF5	ZHX2	SGIP1
SLCO4C1	KIF3B	SLC4A2	HMG20B	CDKN1B	DAP
GABRA6	CCDC115	NKX2-2	IMPA2	ZFHX4	SYT17
TMC3	NANS	ACOT6	TBC1D4	PPP1R12B	NBPF11
GLS2	HCFC1R1	NFIB	CHST15	MRPS22	ZNF433
P2RX6	PRICKLE2	C9orf114	MEI4	RAPGEF5	C16orf95
RSPH3	CACNA1B	TFCP2L1	PDE3B	MRPL48	ANO6
SLC22A18	MAATS1	PPP2R5A	IL6ST	ZNF135	ACTL6A
RAB40C	TUBGCP5	PC	REST	ZNF644	LBR
FSHR	SEC61G	IGSF10	POLA2	C18orf8	PEMT
ZNF860	ZNF487	MDGA1	PARP10	ABCA6	ZBTB7C
FABP3	SULT4A1	TIPARP	ALPK3	CRTC3	CRADD
CPNE5	ARHGAP44	STARD3	CTBS	TNS1	FADS2
FMN1	TTC9	GAS2L1	LATS2	MAP7D1	ATP6V0A4
BZW2	KIAA0895	SLC2A4RG	ATF6	SGMS1	SHD
PCMT1	MTCL1	RORB	HECA	MEGF9	CDC7
HMGCLL1	BCO2	RIMKLB	ESR1	PLA2G6	MAP4K5
DPT	RASSF3	RBMS3	NCK1	PAK4	SYNE3
C9orf69	ZNF696	AFF1	PATL1	KIAA0556	GLYATL2
EDN1	ROR1	ABI1	CCDC18	ATOX1	ASAP3
FGF10	CCER2	SAP25	PTBP3	OSBPL1A	SLC29A2
NPTN	MAST2	GTPBP3	HVCN1	ZNF24	EDNRB
PODXL	EPRS	EHD2	KBTBD12	OSBP2	PARP9
ANXA6	L2HGDH	ADRA1A	SLC40A1	AASS	NUDT13
GOLT1B	MRPL40	CSGALNACT1	RASSF2	TULP3	ZNF852
CNTNAP1	DCHS1	SEL1L3	PYGL	C21orf62	DUOX1
C1orf53	PHTF1	DLL1	FRMD4A	ATL3	MMS22L
PPFIBP1	SOCS5	ENKD1	EIF4EBP1	SLC12A9	GRID2IP
M1AP	NOS1	CCS	SLC25A45	EFCAB11	KRTCAP2
EHD3	ALDH1A2	RARRES3	ELL	ADAM19	FAM229A
EGF	CGREF1	ADCYAP1R1	PRIM2	ZZZ3	DFNB31
RAB27B	FAM136A	ZNF680	ZFAND6	GUCA1B	EZH2
SCN8A	TMEM132B	MR1	NR4A3	C3orf58	AKNAD1
ENTPD6	TRERF1	ITPR2	KLF3	CFLAR	SKIDA1
CAPNS1	MYL6B	SLC35C2	SKIL	THEMIS2	PABPC1L
LSM11	HIPK1	C7orf31	UACA	SORCS2	PIGC
ZYX	BAAT	SUGCT	DLEU1	TTC32	ZNF624
CAMK1D	ZDHHC18	NT5C2	BID	RFC1	CCDC90B
KATNAL1	PTGIS	APOL6	TLR4	HCN2	BARD1
LRRC57	STMN3	FEZF2	PLEKHA2	EEF1D	KCNK2
C1orf216	CACNA1G	HS2ST1	TRIM5	BACH2	LRRCC1
NUMBL	BLVRA	ZFHX3	PLAGL1	FARP2	RNF144A
HSPB3	SNCB	SRGAP1	MYO1E	AGO2	MTHFD2
DYNC1I1	DUSP26	PLK5	CREB3L2	EBF4	APOBEC2
ATP6V1E1	SETD7	PLXNB2	RB1	DNHD1	ZNF439
CTNNAL1	IGFBP5	PDE9A	WDR81	HSD17B7	TPRG1
COLEC10	GARNL3	LPIN1	DNM2	FNIP2	REEP3
PTPN14	PSMG1	CLC	FAM102B	CARF	SLC6A9
PTPRK	PLXDC1	PER3	PIEZO1	TMBIM1	TOX
NREP	TCAIM	BMPR1A	FAM126A	HIP1R	LRP6
DUSP19	GRIN1	SPATA17	DTX2	ZNF471	CLVS1
PIP5K1C	BBC3	PGM1	LPXN	NCKAP5L	E2F5
DBN1	ZNF629	ADI1	RPL12	GAMT	PPP1R14C
SOX7	FAM216A	2023-03-03	PABPC4	KRCC1	TRIP6
FBXO34	RNFT2	NAGLU	CHD1	ZFPL1	MYO7A
KLF16	GPR161	PTCHD2	SDF2L1	TTLL11	TCF24
PPIA	KCNC3	NUDT8	PROCA1	2023-03-08	MYH14
DENND6B	CYP2C8	CRYBG3	CCDC109B	FTCD	TST
SPATA33	ALG9	PLIN3	FAS	L3MBTL4	MARVELD3
FADS6	FGF14	RAMP1	PTPN2	NDST1	PRTFDC1
MTUS2	QPRT	C5	KCNQ3	ATP5I	TRIM24
MCTP1	MOAP1	PNP	CD2AP	SNX29	FRMD6
RASSF7	DAO	S100B	ENPP3	MXI1	TLE4
SAMD15	SCOC	LAMA5	NR4A2	ZNF524	ZNF649
SLC22A1	CACNG7	CECR2	ARL5A	CD72	FYN
CCDC181	CIART	POLM	SCAMP2	LDLR	SLC36A1
NPM2	DRICH1	ADRB1	GLIPR1	GCSH	ADRA1A
UBE2V2	LPCAT4	GPR146	KIAA1551	TAGLN	MAD2L2
AP2S1	ZSCAN1	B3GALT5	TRABD	ZNF365	BCDIN3D
EEF1A2	ATP5G1	DYNLRB2	ELL2	SCD5	UBIAD1
BRK1	OBSCN	PSD3	NRL	MS4A5	C1QTNF3-AMACR
GRIN2A	PNMAL1	ITPRIP	FYCO1	TRIM56	DLL1
HHAT	AARS2	PNPLA7	GATAD2A	DENND2A	NRG2
MAD2L1	ASNS	PRKCA	PACSIN2	PIGM	ERGIC1
SMPD3	SMPD3	SUCLG2	ARRB1	DCAF17	TRIM9
C2CD2L	FABP3	TAP1	MGME1	RCBTB1	GCDH
C16orf87	DPYSL4	CIB1	CTBP2	FAM221A	KIF14
KCNJ6	WTIP	WASF3	CCDC97	MAT2A	METTL24
NYAP1	ELAVL3	CCDC15	PAOX	OSTF1	CLDN16
CHMP4B	POU6F1	GLIS2	ANP32A	ZNF621	LRRC61
NPSR1	PPP1R13B	RAI14	UBE2E1	NUF2	SEMA5B
TRMT6	LRRTM2	ITSN1	ANXA4	SP1	ZNF571
GPRIN1	CASKIN1	SCRIB	FRMD4B	DPF3	FZD6
NEDD4L	BACH2	CTNND2	PFN1	BMP1	HDAC4
FGFR1OP2	SLC16A10	HMCN2	DUSP2	NEDD1	ZNF528
TMEM232	PMEPA1	SWSAP1	CNTRL	GRID1	SMAD3
SPDEF	RNF144B	CYB5B	DERA	KIAA1147	COTL1
SLITRK5	LRRFIP1	C6orf118	CPPED1	BRMS1	TMEM43
DCBLD1	FBXO17	SHROOM1	CYBRD1	MDM4	ESR1
TMEM179	POLR1E	IGDCC3	RHOG	RETSAT	NOL4
CAMTA2	BAG2	TMEM150A	NFYA	ANKUB1	HAPLN1
SMKR1	FABP5	SLC25A29	TNFRSF14	ZNF627	ZNF613
FKBP8	RAB3IL1	CSRNP1	ZCCHC6	PPP1R3E	COL27A1
CKMT1B	TRAF5	RXRA	TEX14	TACC1	ARID2
FRMPD2	MANEAL	TXNL4B	SCARF1	CAMKMT	ITPR2
FAM83D	CES3	ZBTB7C	RHOQ	LTBP1	CDC14A
MYH10	AMPD2	KDM3A	CTDSP1	MFSD12	TNFRSF1A
EIF4A2	DENND1B	DAG1	SH2D4A	ABHD17A	MOV10
MAPK13	MED29	SLC13A4	EPB41	PARP4	P2RX7
KCNT1	KCTD16	TET1	NFATC3	ELOVL5	SPSB1
LIN7C	UQCR10	MSRB3	CDYL	TMED10	DDX11
GHITM	PAM16	ARHGAP42	GALNT2	BRD9	UBE2Q2L
MOAP1	COX5A	SLC6A16	MYH9	KLF3	WSB1
IFT22	SHISA9	PEX2	IGSF21	PPP2R1B	SLC39A1
FGF17	GCLM	LRRC69	SLC22A18	PIGC	CCDC28B
MAN1A1	CANX	SPSB2	WIPI1	PSME1	CAPN5
FAM178B	RTP5	WFDC3	NUMB	RAP1A	TMEM132D
C14orf2	ZNF765	TRDMT1	SSH1	SLC11A2	CDC14B
NOXA1	SRP14	RGS22	MCM9	PLXDC2	HMGN1
MED21	PITPNM1	ZNF599	SCO2	ITPKB	FBXL4
TPPP	GPRIN3	MGLL	CAB39	NUDT12	C7orf61
GLS	RANGRF	MXD4	PML	PIGU	YES1
ANGPTL5	PTH1R	ZFAND6	ACCS	RELA	HSD17B7
ABTB1	TUBE1	C12orf56	SYNE2	SQLE	BTN3A2
CAMK1	ANKRD26	DOCK6	MICA	SLC16A1	TMEM216
C12orf43	C3orf14	CAPN10	RAB31	TP53INP2	D2HGDH
KSR2	ANKRD18A	TMED1	TMEM182	CD226	RCN1
ZDBF2	SMARCD3	MEIS1	ZNF618	PCCB	SLC10A7
ZNF391	SVEP1	SWAP70	ENTHD2	HEG1	LRP2BP
PLEKHA5	PRKG1	LCA5L	RAP2B	FNTA	ZNF775
HOOK1	FAXC	NOL3	MAPKAPK2	LRRC69	NPAS3
TNFRSF4	COQ10A	RBM43	MOB1B	NSMCE4A	PRDM5
MS4A13	PDCL	ELOVL5	JUNB	SOGA1	PATZ1
PTPRD	GPR27	TAS1R1	STAT3	UBE4B	RCN2
ITIH2	PLCB1	DPH6	PLEKHO1	ZNF765	NBPF1
TTC9B	CYC1	FARP1	APOL6	WASF2	CMTR2
ARHGEF33	PCBD1	DENND2C	TLE3	FAR1	KSR1
RABIF	CX3CL1	OGFRL1	RGS16	GTF3C5	CPEB4
TONSL	AAK1	MARVELD3	CMTR2	KLF15	NRXN1
NPM3	TMEM50B	MGME1	SLC7A6	SH3GLB2	PAXBP1
EFNA3	CRHR2	PINLYP	CEBPD	GLCE	MN1
TMEM2	SMKR1	DOCK1	IDUA	BBS2	SMOX
GPD1L	DRC1	GCDH	IFITM3	RALY	NEDD1
CES5A	SCN5A	EFHB	PRPF38B	SH3RF1	SIPA1L3
CACNA1C	MRPL57	FUT2	PHACTR2	ACYP2	NUDT8
BEGAIN	TENM4	MOK	NEK6	TSGA10	SLC8A3
PEF1	ZBTB34	PLSCR1	ARHGAP26	SAV1	KCNE2
TRIM11	PACSIN1	TJP2	KIAA1033	PSKH1	NPTX2
TUBB2A	EMC9	TIMP3	ERICH1	DNAH12	SYCP3
TMEM191B	RIPPLY2	AGER	TBC1D12	CEP128	LRRC7
SORBS2	TMEM223	GADD45B	ERN1	COL14A1	SHC2
CDK15	AJAP1	LRP5	VOPP1	YES1	ATG16L2
CAMK4	ADCK5	PRTFDC1	RACGAP1	ADCK1	ACER3
ZGLP1	MEGF8	XRCC3	IL16	DLG2	SCN5A
CENPW	ATP6V1F	NAGA	ZNF263	MPP3	SUGCT
SCN1B	ATP5J	TMEM120A	COMMD10	NAPEPLD	DNM3
SYT10	LGALS8	PARP6	UBASH3B	NFKBIB	HIGD1C
CELF4	NFE2L1	HEG1	TMEM39A	HECW2	MSRB1
SCG5	ABLIM3	GLIPR1L1	TBC1D1	BAZ1A	CDH4
ADAMTS19	FBXW12	LHFP	MLXIP	PHACTR3	PALLD
GPR85	GTF2IRD1	MYO1C	TNRC18	UHRF1	BEAN1
RUNDC3B	SLCO4C1	CERS3	FNDC3B	RPS12	POU3F2
UBE2Q1	LRRD1	PRRX1	SRBD1	C5	KCNMB2
TMEM38A	NES	CTH	DZIP1L	DAZAP2	RAB13
UBE2M	ZFP3	ELP4	NEDD1	PAOX	CXADR
FSD1	TIMM21	RNF19A	VPS37B	RRNAD1	SCFD2
BAD	SYT16	TMEM132A	AGPAT2	CTDSP2	ZNF100
ABCG8	COMTD1	QARS	CHCHD7	FAM13B	GOLM1
THPO	RANBP6	EXPH5	MYO1C	SCGB2B2	PLEKHA4
NLK	GHR	ARRB1	CAPN15	EHD1	EGLN3
TMEM63C	POLQ	FAM69C	SMYD4	RAP1GDS1	ZNF827
MEF2D	MEF2C	WASF2	STK38	ARIH2	SYT6
MYH7	B9D2	RHPN1	BCAR3	SSNA1	C21orf62
GNB1L	ZNF70	MYO6	SKI	UVRAG	LMO2
FBXO32	ARV1	NOD1	NRP1	ZNF347	TUBB2B
DSTN	AIM1	LRRC1	HBG2	THAP6	ZPLD1
CX3CL1	ATP5B	SAP30	RAB27A	ILKAP	KANSL1L
KBTBD8	PARD6B	RPS6KA2	ZNF232	ZNF451	ZNF549
C17orf97	HMCN2	AGBL1	CSK	ARHGAP17	BLACE
COX7A1	NRXN2	CYP27A1	RBM38	ZFP37	ACHE
MLF2	NECAB3	PDZRN3	PRKD2	SIPA1	VEZF1
GML	PHF1	MYO15B	VRK2	POMT2	NSMCE4A
CHRNB2	PGLYRP1	LRP4	SLC15A2	DACT3	PDE6D
DOPEY2	UQCRC1	CBR3	STK3	SSH2	ALDH6A1
FBXO33	HSPA1L	CEP85L	AP3B1	CLCN2	TDRD6
DPF1	NCR3LG1	FOS	PLCL2	C14orf93	STARD6
PIANP	MMADHC	PHACTR3	TNFSF13B	FUZ	DDX58
MMP17	ICA1	COL28A1	CMIP	ALDH6A1	XKR4
RAPGEFL1	RNF157	TMEM104	STX7	LURAP1	ARL4A
CCDC65	C1orf204	MGAT4C	NAV3	HIBCH	MGME1
NISCH	SOX6	ZNF491	RFC4	PTPRD	ESRRG
RAD51AP1	LMNB2	C14orf159	GSN	CD164	KCNT2
SNX32	CAPN14	TARBP2	PLD2	MMS22L	AGTRAP
EPN1	PYGO1	ATP12A	DHX58	TBC1D13	ZNF20
GABRA1	TRIM25	LEKR1	STK32B	RPS9	GPR137B
AP1G2	LIMK1	ZDHHC12	IFI35	ZNF608	SLC35F5
EPHA5	STOX2	SLC6A13	SMCO4	VSTM2B	DZIP1
ARMC9	GP6	CNTNAP3	C9orf84	USP16	NMBR
SLC26A10	MTSS1	SOX13	THEMIS	ATG4B	TRIB1
GSDMB	PHF10	CNBD2	MAP3K3	DAD1	PAX8
SRRM3	KIAA1324	CEP152	MCF2L	STPG2	PON2
PTPRB	CKS2	ZNF621	ATF3	RHBDD1	STK33
KNDC1	AUTS2	FRMPD2	ORAI3	C6orf48	HEG1
SGSM1	LAMA5	FJX1	RCC2	RTN4	CXXC4
ADAP1	IDH3A	PIGO	EXPH5	MPP2	CDH10
FAM160A1	CHD5	USP53	BCL2L11	NCOA6	G6PC3
ZBTB46	CCM2L	STPG2	RAB11FIP1	PLXND1	METRNL
C2orf81	ATP5D	IBA57	ATP11A	KCNQ1	FAM222A
TPI1	YEATS4	ALS2CR11	USP3	ZBTB44	TMPRSS15
PPM1L	COX4I1	FMO4	PABPC1	PAN2	EPM2A
L3MBTL3	ATP5G3	NRL	RABEP2	ROGDI	ZNF678
OVGP1	MTMR7	TMEM123	TBC1D10A	ADD1	DHRS4
LAMB3	C2orf81	HAP1	RELL1	AK7	SPRY1
FAM132B	HSP90AB1	TP53I3	GSAP	KIAA1958	FAM109A
GABARAPL1	ZNF280B	HYAL2	R3HCC1L	ELMSAN1	GUCA1C
SPA17	CAND2	TCTN1	E2F3	LIFR	PGM1
FAIM2	FAM151B	PARVA	FBP1	SPATA6	IGDCC3
CELSR2	MICALL1	SGOL2	DDIT4	TRAFD1	PCDH7
FBXL2	MAN1A2	PIK3IP1	HPS1	HEATR5A	NUP160
BNIP3	GAS6	CGRRF1	FCHSD1	IFI27L2	ZNF561
PIN1	NDUFA6	EPS15	DRAM1	FERMT2	CNN3
DPCD	CCDC138	DOCK4	ZNF592	ITGB1	ASB14
DCDC2	ASAH2B	PYGO1	TET2	TP53INP1	NEURL2
CDK5	CHCHD10	C6	IFNGR2	ZNF480	POU6F2
CNRIP1	PCYOX1	DCXR	TANGO2	USP47	SLC43A1
RHBDD2	HEXIM1	DHX58	PLIN2	SLC9A3R1	NACC2
SH3BP5	ISCU	ZNF726	PHF20	NFYA	HEY2
ZNF670-ZNF695	EPB41L1	SLC29A4	DEPTOR	DST	HAAO
ANKRD2	AIG1	PARP9	PAFAH2	SSH3	ZNF345
NCEH1	C12orf65	CHRNB1	PARP8	MMACHC	ZNF208
CCDC85B	SLC6A15	TRAF3IP2	HSPB1	USP30	NBPF12
PPIL6	CES2	STIM2	DDX21	CLIP2	LRP4
SSBP4	UQCRH	NFAT5	WBP1L	NAALADL2	PCBP4
PAX7	CAMSAP3	WNT7A	JAZF1	SS18	ANKFN1
KCNQ2	DDX24	RRP8	FKBP15	ZNF761	MCEE
NCR3LG1	SLC7A1	SPPL2B	RPS6KA4	FCHSD2	LIX1L
DGKI	NR2E1	POFUT2	DIP2A	S100PBP	SORCS1
TAF6	CHST2	RHOC	PHC2	COL16A1	GNE
IMPA1	FBXL19	BARD1	CDC42SE1	MCM8	SHISA4
FEM1B	NUP93	CNTNAP3B	VMP1	SLC35A5	ANKRD44
SPAG17	EIF5A2	ELMO2	NT5C	ARAP1	ITPKC
CHST2	DNAJC18	VWCE	IL10RB	SAMD13	VWA5A
FZD3	CBX5	FMO5	CHD7	RNF144A	SYNE2
STMN3	MAP2	CAMKMT	BTG1	PDIA4	CDKN2C
NDRG4	TUBB2A	NPC2	COL18A1	KDSR	MYH13
STAC2	RAPGEF4	TMEM51	LSM8	AAMDC	USF1
CLTB	RAMP2	ORAI3	SPATA5	SHMT1	ZNF480
TUBG1	ATCAY	FAXDC2	PGPEP1	COMT	MGLL
TXN	ATP5A1	TOM1L2	PFKFB3	DAZAP1	THEM4
PPP1R15A	RCAN2	MINK1	PHYKPL	MAU2	GRAMD2
PI4KA	CCNH	PFKP	SUFU	SLIRP	TRIO
TNFRSF14	HSPBP1	LMX1B	FAM46A	PEX16	COL6A6
PITPNM3	CLIP3	PRELP	TPK1	ZNF276	TRMT10B
PTPRU	CLVS1	DDX58	ENPP1	AUTS2	ZNF516
NELL1	YJEFN3	GLB1L	MOB1A	ADAP1	MANEA
YPEL5	SLC24A3	SAMD9L	PKN2	NHLRC3	SEPN1
GPR83	CHKB	STARD13	ADAM10	PIK3IP1	CCNJ
KLHL29	RPL14	RHBDD1	MAP3K1	C12orf66	CHD1L
SLC12A8	ZNF518B	NSMF	RPS11	ZC3H6	PCSK5
WNK2	EIF1B	HTRA1	USF1	CNOT2	CNTNAP5
KLHL17	KIF5C	MEGF9	KIF20B	ZNF624	TMEM167A
PRKAG2	C14orf142	IFITM2	PBX3	KIZ	ZNF350
CCL28	ARL9	ZFP36L2	C12orf42	LMNA	MUTYH
C14orf79	SUSD4	DST	CDKN2A	PHACTR4	ZNF181
CLGN	CA3	MKLN1	PAN3	TIAL1	NBPF9
ITGA3	GPR137C	SMARCD2	CBLB	ZNF280D	CHRAC1
ARF5	PPP2CB	FAM171A1	NOL4L	LRRFIP2	TGIF1
DUSP8	WDR76	MAST4	ST3GAL6	ANKRD28	ZNF518A
ASB17	RUNX1T1	CCDC40	SLC38A10	TMEM179B	NEURL1B
ZPR1	NDUFB5	PSME2	CLN8	PPP4R2	PLCD1
XKR7	FBXL15	TRIB2	C20orf196	CYP20A1	COG2
ANKRD30BL	CCK	ERBB2IP	ATF7IP	HIGD1C	TMEM220
SCAI	MDH1	IFFO2	MIF4GD	ZNF415	LHFP
FAM89B	PPP2R5B	SSC5D	CTSH	POGZ	GPR153
ASXL3	SPTBN4	PLEKHA7	SETX	LRP6	UBALD2
FAT2	MSRB2	HERPUD2	MLXIPL	ITFG2	YAF2
MESP1	WNK2	FAM196A	SALL1	PTPN13	FERMT3
MCAT	DAPK1	TKT	SDCBP	NOL3	PGM3
UHMK1	COQ3	BMP1	TPRG1	POC5	MB21D2
HYOU1	ENAH	PPFIA1	UVRAG	SLC25A29	DOCK9
WSCD2	SLC6A6	ID2	RASSF5	BTD	GCNT2
SGTB	N4BP2	MN1	ANXA5	EYA4	DPY19L4
ATL1	PDCD5	STAT3	C1orf54	MYBL1	FAM160A1
KIF3C	ASIC2	CP	ARRDC1	PYROXD2	ZNF438
PLXNA2	ANKRD6	PNPLA8	MED11	STAT5A	IFFO2
GYPE	ALDH8A1	CIART	KDM7A	WIPI1	BVES
STX3	TCF20	AHSA2	MFSD1	DUOX1	TMEM136
UQCRHL	ZKSCAN2	PRKD1	NXN	RIF1	SLC39A7
PNMAL1	TMEM246	TNKS1BP1	AAED1	ZBTB2	GPCPD1
MTCH1	ZFAND4	SNX21	RTFDC1	ZNF688	GTF2IRD2B
SLC26A8	DNAJA4	RASSF4	BNIP2	TMEM59	TOR2A
ANKRD30B	ATPAF1	SFTPD	MPZL1	BBS9	POMT2
MORN1	TRAPPC4	GBGT1	IER5	SERPINB6	OCLN
ATP2B2	MGST3	CYP39A1	FAM118A	FTL	PM20D1
ELK4	NEURL1	ZBTB32	CREBL2	POLK	CDH6
TRIM46	TOMM22	TOB1	APPL2	CCNY	BACH2
LTBP4	AKIP1	ZC2HC1C	EFCAB3	KRI1	GPX7
COG1	ATP5L	PLEKHB1	HERC5	SLC9B1	SSUH2
GUK1	PRSS55	MKNK2	PTPN7	TIPARP	PRKD1
DIRAS1	SLC4A7	PIGM	RIPK2	PAAF1	TMEM51
TMEM14A	SRD5A3	KLF7	PROS1	STX4	KDELC1
RNF207	CCND2	EPS8	PPM1F	PIWIL2	TCF12
LMTK2	C15orf61	C3orf70	EPS15	SLC4A8	C2orf68
TTC39C	ADCY5	TRIM56	PGS1	SHQ1	MEIS2
CHIT1	MZT1	SLC39A1	SDCCAG8	POLR2I	PIF1
TPM3	BCL7C	SPAG8	SLC35D2	C10orf107	SHISA9
HTR4	GTF2H5	PRR11	ARPC2	STAMBP	SUCLG2
MCHR1	MACROD2	LRAT	CNTLN	LURAP1L	ZNF726
ANKRD42	CD200	SLC9B1	NCKAP5L	CTNS	PPIB
POLN	CERS6	UVSSA	LPP	KIF2A	MPST
CACNG6	NDUFB9	DPY19L3	TFEB	PPM1G	FANCC
PREPL	SMPDL3A	TDRD3	BORA	NRDE2	METTL7A
ATP6V1H	GZF1	KIAA1958	WDFY2	NOL8	LRRC75A
BAAT	MOCS2	ZNF395	NEB	SPAG9	INHBB
IQSEC3	C7orf43	FZD6	MDFIC	UFL1	BTG2
DCAF6	EPHA10	DNMT3B	CCM2	MSH6	TMEM39A
MC4R	SMCR8	PELI2	TRAF1	GINM1	SCARB2
IGIP	GPX4	TRAIP	FOSL2	SASS6	PPP1R14B
RIMS2	SLC41A3	FIGN	SCARB1	BTBD7	ZNF260
CAPN12	SCN1A	CCT6B	KLRD1	HIST1H2BD	NLRP7
ANKMY2	TIGD1	KIAA0319	FTL	JUND	USP39
ARHGAP32	VWDE	TMX1	JAK2	SGTA	CBR4
INA	PLCB4	DCUN1D1	CBL	FAN1	ELP3
CCPG1	CYP4X1	ALDH9A1	PRMT2	IKZF5	FBLIM1
SEPW1	NCOA2	FTL	KIAA0141	DYNC1I2	ZNF485
PDLIM7	NSF	TCF3	RAB12	METTL16	HIBCH
NME5	ARHGDIG	ARID1A	DNAJC13	LMF1	SFXN4
SYT12	PGD	POU2F1	MGAT5	RHOB	TSPAN12
WDR47	CBX1	VILL	MED13L	GSTP1	2023-03-08
HINT1	FKBP4	SAFB2	RPS20	ARPC5	SPG7
SRF	ECSIT	ANKRD35	BIN1	GLUL	CNTN1
DEGS2	CACNA1A	ARMC3	RNPEP	C9orf153	CLNK
SLU7	RPL6	PCBD2	HSCB	GATS	KLHL23
GLRB	CMPK2	HSF4	SBNO2	NALCN	ZNF559-ZNF177
SYT16	OCEL1	SPRY2	PLEKHF2	SEPSECS	NCAM1
CDON	FAM179A	SPARCL1	TAPBPL	ANKRD40	ERCC6L2
DOC2B	OVGP1	PTPN9	CSGALNACT1	GRB10	ATAT1
CTGF	C6orf47	PSMG4	CLDN15	TRPV1	ROR2
USB1	FRRS1L	TSC22D2	STAC3	ZNF354C	GRAMD3
CCDC60	RNF180	LIMK2	KAT6A	CCNL1	EXOG
YRDC	PCTP	NMI	MEF2C	RPS6KA5	FNDC3B
KCNK10	NOP58	TRIOBP	GBE1	PPM1D	KCTD3
TPO	PPFIA3	NRG3	RALY	FHIT	H2AFY2
NEGR1	C3orf67	FCHSD1	HIPK3	TOM1L2	IRF2
KLC1	IMPDH1	CYP7B1	NEK7	PRMT2	PPA2
PDE10A	JADE1	AKAP7	TBC1D9	ANP32B	TRIM71
SORCS1	TTBK2	FAM227A	METTL23	GLIPR1L2	PCTP
LMBRD2	EXOSC6	DBI	C6orf62	SASH1	ANKRD55
GNB5	TSPYL4	GPR156	CEP135	REXO2	NASP

## Sheet: Fig1c
	Ex	In	Ast	Mic	Oli	Opc
Ex	1	0.0169	0.0036	0.0049	0.0036	0.0081
In	0.0169	1	0.0081	0.0064	0.0036	0.0289
Ast	0.0036	0.0081	1	0.0121	0.01	0.0961
Mic	0.0049	0.0064	0.0121	1	0.3136	0.0256
Oli	0.0036	0.0036	0.01	0.3136	1	0.04
Opc	0.0081	0.0289	0.0961	0.0256	0.04	1

## Sheet: Fig1d
	Ex	In	Ast	Mic	Oli	Opc
Ex	1	0.0225	0.0064	0.0121	0.0081	0.0121
In	0.0225	1	0.01	0.0064	0.0025	0.0289
Ast	0.0064	0.01	1	0.01	0.0144	0.0841
Mic	0.0121	0.0064	0.01	1	0.2601	0.01
Oli	0.0081	0.0025	0.0144	0.2601	1	0.0256
Opc	0.0121	0.0289	0.0841	0.01	0.0256	1
