# Supplementary material for: Cell-type-specific Alzheimer’s disease polygenic risk scores are associated with distinct disease processes in Alzheimer’s disease
Source: Nat Commun. 2023 Nov 30;14:7659. doi: 10.1038/s41467-023-43132-2 (PMC10689816; doi:10.1038/s41467-023-43132-2)
Supplement: Supplementary file 4 — Source Data [file 41467_2023_43132_MOESM4_ESM.zip › Fig02_ROSMAPresults_25OCT2023.xlsx]

## Sheet: Fig2_ROSMAPresults_3pc
	PRS	Beta	95% CI	t	p	adj.R2	log10P	n	delta.adj.R2	FDR
1	All_AD	1.53206	1.27650535898808 to 1.84885840647924	4.52106	6.15298e-06	0.385271	5.21091	786	0.0283184	3.40889e-05
2	Ex_AD	1.04064	0.872729917004379 to 1.24122024133077	0.444017	0.65703	0.357215	0.182415	786	0.000262479	0.684989
3	In_AD	1.1133	0.923375668822022 to 1.34457268438838	1.12118	0.262213	0.358631	0.581346	786	0.00167917	0.347255
4	Ast_AD	1.17773	0.980242132365378 to 1.41798769779809	1.7394	0.081964	0.361004	1.08638	786	0.00405179	0.132133
5	Mic_AD	1.44895	1.20288321807854 to 1.75310020030002	3.86459	0.000111278	0.377373	3.95359	786	0.0204204	0.000389473
6	Oli_AD	1.25572	1.04876857142038 to 1.50707396514055	2.46555	0.0136802	0.36511	1.86391	786	0.00815803	0.0304695
7	Opc_AD	1.04922	0.881222745889046 to 1.24943334950947	0.540476	0.588869	0.357341	0.229981	786	0.000388783	0.641213
8	All_A	0.0814046	0.0266392668681411 to 0.136170011188199	2.91592	0.00360417	0.132662	2.4432	1381	0.00474636	0.00929496
9	Ex_A	0.0203537	-0.0341637121653125 to 0.0748711545991106	0.732387	0.464058	0.12762	0.333428	1381	-0.000294999	0.52881
10	In_A	-0.0275152	-0.0823947888777406 to 0.0273644746641351	-0.983542	0.325515	0.127895	0.48743	1381	-2.07663e-05	0.40898
11	Ast_A	0.0926064	0.0386526298341602 to 0.146560116197289	3.36706	0.000780793	0.134442	3.10746	1381	0.00652617	0.00255059
12	Mic_A	0.056629	0.00244755841751953 to 0.110810430894913	2.05031	0.0405238	0.129949	1.39229	1381	0.00203316	0.0735432
13	Oli_A	0.0553221	0.00112965875776478 to 0.10951461496531	2.00259	0.0454182	0.129826	1.34277	1381	0.00191068	0.0794818
14	Opc_A	0.0137254	-0.0406886837215084 to 0.0681394850029967	0.494818	0.620808	0.127435	0.207043	1381	-0.000480614	0.661295
15	All_dp	0.0129217	-0.0114622295813541 to 0.0373056821695151	1.03951	0.298741	0.0923401	0.524705	1452	5.07236e-05	0.385219
16	Ex_dp	-0.00682066	-0.0311819806970028 to 0.0175406666300415	-0.54921	0.582947	0.0918495	0.234371	1452	-0.000439822	0.641213
17	In_dp	-0.0113859	-0.0357704814522289 to 0.0129987757461564	-0.91593	0.359857	0.092188	0.44387	1452	-0.000101403	0.428677
18	Ast_dp	0.0340453	0.00979690647673665 to 0.0582937784053041	2.75415	0.00595852	0.0964159	2.22486	1452	0.00412649	0.0139032
19	Mic_dp	0.0160392	-0.00816697682140468 to 0.0402454575467685	1.29978	0.193884	0.0927231	0.712458	1452	0.000433774	0.263898
20	Oli_dp	0.0261205	0.00192478200752827 to 0.0503162695499247	2.11766	0.0343749	0.0944775	1.46376	1452	0.00218812	0.070182
21	Opc_dp	0.0115559	-0.0128115779321535 to 0.0359233750379586	0.930264	0.35239	0.0922046	0.452976	1452	-8.47416e-05	0.428677
22	All_np	0.0591718	0.0335725790987204 to 0.0847710608414263	4.5342	6.26123e-06	0.146969	5.20334	1452	0.0115703	3.40889e-05
23	Ex_np	0.019646	-0.00608426325311502 to 0.0453763401846681	1.49776	0.134414	0.136143	0.871556	1452	0.000744818	0.193714
24	In_np	0.000116007	-0.0256637518899223 to 0.0258957655872802	0.0088271	0.992958	0.134798	0.00306899	1452	-0.000599954	0.992958
25	Ast_np	0.0513738	0.0258156082870374 to 0.076931957993854	3.94298	8.43381e-05	0.144034	4.07398	1452	0.00863511	0.00031789
26	Mic_np	0.0545031	0.0290598344411496 to 0.0799463898493018	4.20205	2.80759e-05	0.145272	4.55167	1452	0.00987337	0.000125065
27	Oli_np	0.0562155	0.0307684322936108 to 0.0816626605455885	4.33342	1.56984e-05	0.145928	4.80415	1452	0.0105299	7.69221e-05
28	Opc_np	0.0118369	-0.0139176562085051 to 0.0375915432764859	0.901567	0.367438	0.135286	0.434816	1452	-0.000112244	0.428677
29	All_T	0.237026	0.167858119760609 to 0.306193902176672	6.7221	2.57402e-11	0.156608	10.5894	1451	0.0258616	1.26127e-09
30	Ex_T	0.101747	0.031558694211192 to 0.17193557889962	2.84361	0.00452358	0.135	2.34452	1451	0.00425363	0.0110828
31	In_T	0.0629022	-0.00731786486366069 to 0.133122239012431	1.75719	0.0790985	0.132004	1.10183	1451	0.00125754	0.132133
32	Ast_T	0.116975	0.0471898598114546 to 0.186760216800425	3.28809	0.00103304	0.136625	2.98588	1451	0.00587857	0.00297758
33	Mic_T	0.21399	0.145108409115008 to 0.282871531207113	6.09402	1.41102e-09	0.152012	8.85047	1451	0.0212656	2.30466e-08
34	Oli_T	0.182107	0.112952034517832 to 0.251262896747371	5.16553	2.7336e-07	0.145968	6.56327	1451	0.0152213	2.23244e-06
35	Opc_T	0.0872986	0.0174478506582237 to 0.157149448321634	2.4516	0.0143404	0.133759	1.84344	1451	0.00301191	0.0305513
36	All_nft	0.0680813	0.0476129670509878 to 0.0885496045017142	6.52467	9.41134e-11	0.154329	10.0263	1452	0.0243798	2.30578e-09
37	Ex_nft	0.0171649	-0.00355972341178293 to 0.0378894986733503	1.62468	0.10445	0.130937	0.981093	1452	0.000988142	0.155092
38	In_nft	0.0150064	-0.00574639597085158 to 0.0357592332852839	1.41845	0.156277	0.130559	0.806106	1452	0.000610171	0.218787
39	Ast_nft	0.0350451	0.0144249525558572 to 0.0556653431765912	3.33387	0.000878219	0.136009	3.0564	1452	0.00606032	0.00268955
40	Mic_nft	0.0551411	0.0347175060503341 to 0.0755647459284377	5.2961	1.36661e-07	0.145969	6.86435	1452	0.0160197	1.33928e-06
41	Oli_nft	0.0490692	0.0285931127783336 to 0.0695452390821	4.70084	2.83877e-06	0.142495	5.54687	1452	0.0125461	1.98714e-05
42	Opc_nft	0.0217769	0.00105456666741189 to 0.0424992618626062	2.06144	0.0394402	0.131905	1.40406	1452	0.00195624	0.0735432
43	All_C	-0.0133131	-0.0180614602225698 to -0.00856479471197923	-5.50012	4.5256e-08	0.0982098	7.34432	1374	0.0193108	5.54386e-07
44	Ex_C	-0.00422816	-0.00901853396169148 to 0.000562222806231295	-1.73147	0.0835943	0.0802443	1.07782	1374	0.00134528	0.132133
45	In_C	0.00015082	-0.00467169633536763 to 0.00497333539352184	0.0613504	0.951089	0.0782267	0.0217788	1374	-0.000672258	0.970904
46	Ast_C	-0.00506035	-0.00985104759562699 to -0.000269656925115924	-2.07212	0.0384414	0.0811146	1.4152	1374	0.00221561	0.0735432
47	Mic_C	-0.00980751	-0.0145636128784751 to -0.00505141704382618	-4.04521	5.52028e-05	0.0891436	4.25804	1374	0.0102446	0.000225412
48	Oli_C	-0.00722046	-0.0120138910776836 to -0.00242703669541084	-2.95496	0.00318067	0.0840833	2.49748	1374	0.00518426	0.00865848
49	Opc_C	-0.00406392	-0.00885327271851773 to 0.000725438866446017	-1.66457	0.0962288	0.0800915	1.01669	1374	0.0011925	0.14735
