# Supplementary material for: Cell-type-specific Alzheimer’s disease polygenic risk scores are associated with distinct disease processes in Alzheimer’s disease
Source: Nat Commun. 2023 Nov 30;14:7659. doi: 10.1038/s41467-023-43132-2 (PMC10689816; doi:10.1038/s41467-023-43132-2)
Supplement: Supplementary file 4 — Source Data [file 41467_2023_43132_MOESM4_ESM.zip › Fig04_A4results_25OCT2023.xlsx]

## Sheet: Fig4_A4results_3pc
PRS	Beta	95% CI	t	p	adj.R2	log10P	n	delta.adj.R2	R2_sd	FDR
All_A	0.0188812	0.0124157069911933 to 0.0253466613906708	5.72608	1.13263e-08	0.18548	7.94591	2921	0.00888842	0.00325689	3.17138e-07
Ex_A	0.00857658	0.00215013224329711 to 0.0150030314106319	2.61681	0.00892153	0.178241	2.04956	2921	0.00164963	0.00145591	0.0249803
In_A	-0.000617754	-0.0070277880883835 to 0.00579228053657328	-0.188966	0.850133	0.176318	0.0705133	2921	-0.000272664	0.000408403	0.902589
Ast_A	0.00955521	0.00313578087662611 to 0.0159746430227442	2.91859	0.00354318	0.178711	2.45061	2921	0.00211966	0.00166993	0.0124011
Mic_A	0.0174284	0.0110460721472398 to 0.0238106811940986	5.35437	9.25378e-08	0.184339	7.03368	2921	0.00774759	0.00299032	1.29553e-06
Oli_A	0.00987648	0.00348064331796402 to 0.0162723163857905	3.02784	0.00248465	0.178893	2.60474	2921	0.00230232	0.0017606	0.0101466
Opc_A	0.00782935	0.0013564349417769 to 0.0143022583328809	2.37167	0.0177725	0.177896	1.75025	2921	0.00130521	0.00139729	0.0414692
All_T	0.0209188	0.00836886151617721 to 0.0334686392873908	3.28051	0.00116134	0.0920736	2.93504	302	0.0301461	0.0263653	0.00693683
Ex_T	-0.00321647	-0.0158675511436366 to 0.00943461778672858	-0.500377	0.617186	0.0595295	0.209584	302	-0.00239795	0.00570745	0.72005
In_T	0.00106269	-0.0117407558353217 to 0.0138661410229859	0.163353	0.870353	0.0588116	0.0603044	302	-0.0031159	0.005708	0.902589
Ast_T	0.0142169	0.00112973095747977 to 0.0273041008602265	2.13799	0.0333451	0.0731847	1.47697	302	0.0112573	0.0138969	0.0666902
Mic_T	0.0207849	0.00824299190179724 to 0.0333267810947675	3.2616	0.00123872	0.0917035	2.90703	302	0.0297761	0.0221615	0.00693683
Oli_T	0.00903351	-0.00391253496217182 to 0.0219795476740038	1.3733	0.170709	0.0647458	0.767743	302	0.00281833	0.0112335	0.238993
Opc_T	0.00387963	-0.00870713377243488 to 0.0164663974084953	0.606627	0.544568	0.0599066	0.263948	302	-0.00202089	0.00619984	0.662952
All_HV	-33.2467	-52.0147571356069 to -14.4785795326773	-3.47532	0.000527636	0.326887	3.27767	1266	0.0059321	0.00356575	0.0049246
Ex_HV	-14.4653	-33.732150447668 to 4.80155637078408	-1.47293	0.141019	0.321586	0.850721	1266	0.000631208	0.00171771	0.207818
In_HV	3.07434	-15.9439941931185 to 22.0926774726857	0.317137	0.751193	0.320469	0.124249	1266	-0.000486227	0.000876384	0.841336
Ast_HV	-14.8542	-34.0535322735448 to 4.34509449006461	-1.51786	0.129302	0.321659	0.888395	1266	0.000703646	0.00179949	0.207818
Mic_HV	-14.8386	-33.8656380558267 to 4.1884654920639	-1.52999	0.126272	0.321679	0.898694	1266	0.000723576	0.00189361	0.207818
Oli_HV	-23.2468	-42.3475491016969 to -4.14595628630716	-2.38769	0.0171018	0.323485	1.76696	1266	0.0025301	0.00299273	0.0414692
Opc_HV	-14.3727	-33.3105717389985 to 4.56523688765921	-1.48892	0.136759	0.321612	0.864045	1266	0.000656742	0.0018586	0.207818
All_PACC	-0.128018	-0.211092212222703 to -0.0449432424495437	-3.02156	0.00253666	0.19098	2.59574	2918	0.00226098	0.0016593	0.0101466
Ex_PACC	-0.026785	-0.109156140507049 to 0.0555862339746772	-0.637594	0.523788	0.188554	0.280844	2918	-0.000165546	0.000522373	0.662952
In_PACC	-0.0946946	-0.17669105003428 to -0.0126981207882411	-2.26443	0.023621	0.189869	1.6267	2918	0.00114951	0.00133749	0.050876
Ast_PACC	-0.118965	-0.201270627253414 to -0.0366587083770768	-2.8341	0.00462715	0.190676	2.33469	2918	0.00195644	0.00158178	0.0143956
Mic_PACC	-0.0877311	-0.169815520571745 to -0.00564663137309125	-2.09566	0.0361983	0.189664	1.44131	2918	0.000944827	0.00123183	0.0675702
Oli_PACC	-0.00220804	-0.0842344069264004 to 0.0798183181959403	-0.0527817	0.957909	0.188441	0.0186755	2918	-0.000278205	0.00042793	0.957909
Opc_PACC	-0.053249	-0.136164082927307 to 0.0296661623232165	-1.25923	0.208047	0.188882	0.681838	2918	0.000163302	0.000828012	0.277396
