# Supplementary material for: Cell-type-specific Alzheimer’s disease polygenic risk scores are associated with distinct disease processes in Alzheimer’s disease
Source: Nat Commun. 2023 Nov 30;14:7659. doi: 10.1038/s41467-023-43132-2 (PMC10689816; doi:10.1038/s41467-023-43132-2)
Supplement: Supplementary file 4 — Source Data [file 41467_2023_43132_MOESM4_ESM.zip › SFig01_25OCT2023.xlsx]

## Sheet: SFig01_25OCT2023
PRS	R2	R2_sd	Method	rownum
Mic_AD	0.0204204	0.00582891	PRSCS	1
Mic_AD	0.00330541	0.00511184	PRSet	2
Ast_A	0.00652617	0.00432527	PRSCS	3
Ast_A	0.000196045	0.00163351	PRSet	4
Ast_dp	0.00412649	0.00365707	PRSCS	5
Ast_dp	-0.000492036	0.00105758	PRSet	6
Ast_np	0.00863511	0.00477437	PRSCS	7
Ast_np	-0.000108134	0.00131573	PRSet	8
Mic_np	0.00987337	0.00492288	PRSCS	9
Mic_np	0.00458292	0.0036615	PRSet	10
Oli_np	0.0105299	0.00498357	PRSCS	11
Oli_np	0.00520698	0.00374713	PRSet	12
Ex_T	0.00425363	0.00345629	PRSCS	13
Ex_T	0.00833356	0.00468133	PRSet	14
Ast_T	0.00587857	0.00394945	PRSCS	15
Ast_T	-0.000440638	0.00100522	PRSet	16
Mic_T	0.0212656	0.00710529	PRSCS	17
Mic_T	0.0105409	0.00507983	PRSet	18
Oli_T	0.0152213	0.0059655	PRSCS	19
Oli_T	0.006079	0.00390414	PRSet	20
Ast_nft	0.00606032	0.00390287	PRSCS	21
Ast_nft	-0.000272936	0.00118066	PRSet	22
Mic_nft	0.0160197	0.00623155	PRSCS	23
Mic_nft	0.00632235	0.00417842	PRSet	24
Oli_nft	0.0125461	0.00553335	PRSCS	25
Oli_nft	0.00407514	0.00330755	PRSet	26
Mic_C	0.0102446	0.00495126	PRSCS	27
Mic_C	0.00428544	0.00363114	PRSet	28
Oli_C	0.00518426	0.00391916	PRSCS	29
Oli_C	0.00171459	0.00261873	PRSet	30
