# Supplementary material for: Cell-type-specific Alzheimer’s disease polygenic risk scores are associated with distinct disease processes in Alzheimer’s disease
Source: Nat Commun. 2023 Nov 30;14:7659. doi: 10.1038/s41467-023-43132-2 (PMC10689816; doi:10.1038/s41467-023-43132-2)
Supplement: Supplementary file 4 — Source Data [file 41467_2023_43132_MOESM4_ESM.zip › SFig02_25OCT2023.xlsx]

## Sheet: SFig02_25OCT2023
PRS	R2	R2_sd	Method	rownum
Ex_A	0.00164963	0.00145591	PRSCS	1
Ex_A	-0.000170988	0.000473213	PRSet	2
Ast_A	0.00211966	0.00166993	PRSCS	3
Ast_A	-5.75398e-05	0.000590513	PRSet	4
Mic_A	0.00774759	0.00299032	PRSCS	5
Mic_A	0.00215834	0.00174321	PRSet	6
Oli_A	0.00230232	0.0017606	PRSCS	7
Oli_A	0.000437784	0.00099576	PRSet	8
Mic_T	0.0297761	0.0221615	PRSCS	9
Mic_T	0.00572671	0.013052	PRSet	10
Ast_PACC	0.00195644	0.00158178	PRSCS	11
Ast_PACC	0.000378792	0.000961499	PRSet	12
